# Supplementary material for: The zwitterion (23′E)-(23R,25S)-23-[1-(oxidoiminio)eth­yl]-5β-spiro­stan-3β-yl acetate
Source: Acta Crystallogr Sect E Struct Rep Online. 2009 Oct 31;65(Pt 11):o2954–5. doi: 10.1107/S1600536809044651 (PMC2970983; doi:10.1107/S1600536809044651)
Supplement: Supplementary file 2 [file e-65-o2954-Isup2.hkl]

# 
# h,k,l, Fc-squared, Fo-squared, sigma(Fo-squared) and status flag 
# 
data_I
_shelx_title ' 230sa in P2(1)2(1)2(1) LAST... sin corr' 
_shelx_refln_list_code          4 
_shelx_F_calc_maximum      129.31 
_exptl_crystal_F_000      1128.00 
_reflns_d_resolution_high  0.8413 
 
loop_ 
 _symmetry_equiv_pos_as_xyz 
 'x, y, z' 
 '-x+1/2, -y, z+1/2' 
 '-x, y+1/2, -z+1/2' 
 'x+1/2, -y+1/2, -z' 
 
_cell_length_a     8.3849 
_cell_length_b    11.5627 
_cell_length_c    30.4195 
_cell_angle_alpha  90.000 
_cell_angle_beta   90.000 
_cell_angle_gamma  90.000 
 
_shelx_F_squared_multiplier     1.000 
 
loop_ 
 _refln_index_h 
 _refln_index_k 
 _refln_index_l 
 _refln_F_squared_calc 
 _refln_F_squared_meas 
 _refln_F_squared_sigma 
 _refln_observed_status 
   2   0   0      400.67      356.81     10.97 o 
   4   0   0      239.95      259.67     10.77 o 
   6   0   0      355.23      383.70     13.19 o 
   8   0   0      527.65      446.42     11.60 o 
   1   1   0      217.55      188.54      3.21 o 
   2   1   0      707.96      623.83     11.26 o 
   3   1   0      201.92      158.64     11.81 o 
   4   1   0      609.81      691.42     18.89 o 
   5   1   0      379.41      373.46     11.95 o 
   6   1   0        4.01        3.62      1.81 o 
   7   1   0      469.96      401.88     20.55 o 
   8   1   0      234.46      243.13      6.20 o 
   9   1   0       43.74       24.98      7.31 o 
   1   2   0    15096.90    15955.07     69.73 o 
   2   2   0    11477.87     9627.29     89.87 o 
   3   2   0        1.73        0.97      1.24 o 
   4   2   0       21.07       32.08      2.69 o 
   5   2   0      143.92      135.20      5.25 o 
   6   2   0        6.26        2.21      2.55 o 
   7   2   0      118.14      109.71      4.97 o 
   8   2   0       42.20       28.42      4.48 o 
   9   2   0       22.41       23.87      3.86 o 
   1   3   0     6248.30     6287.11     46.85 o 
   2   3   0       31.94       34.20      1.69 o 
   3   3   0      555.48      560.96     17.64 o 
   4   3   0     2224.57     2101.54     54.13 o 
   5   3   0       14.27       14.07      2.69 o 
   6   3   0        0.01        0.69      2.69 o 
   7   3   0      133.88      130.55      5.38 o 
   8   3   0        4.00        5.10      4.21 o 
   9   3   0        9.76        7.66      3.72 o 
   0   4   0      113.10      123.49      5.59 o 
   1   4   0      998.49     1245.85     23.76 o 
   2   4   0     1086.39     1339.22     62.22 o 
   3   4   0        0.07        1.52      1.59 o 
   4   4   0      213.48      234.24      9.32 o 
   5   4   0     1282.67     1152.42     33.05 o 
   6   4   0        3.74        0.48      2.97 o 
   7   4   0        8.72        6.28      2.83 o 
   8   4   0        0.25        2.76      5.72 o 
   9   4   0        4.36        3.24      3.38 o 
   1   5   0       59.07       63.51      8.87 o 
   2   5   0      487.48      504.29     11.75 o 
   3   5   0     1354.40     1568.34     43.57 o 
   4   5   0      205.92      211.58      7.94 o 
   5   5   0        5.93        3.52      2.35 o 
   6   5   0       33.67       26.49      3.52 o 
   7   5   0       19.42       23.31      3.24 o 
   8   5   0       65.25       64.30      6.55 o 
   9   5   0        0.40       -0.07      4.14 o 
   0   6   0     3185.00     3003.94     61.74 o 
   1   6   0      488.46      493.48     26.37 o 
   2   6   0      119.07      108.04      3.31 o 
   3   6   0     1900.21     2041.54     44.68 o 
   4   6   0       43.60       50.84      3.17 o 
   5   6   0       35.84       59.26      3.66 o 
   6   6   0       85.07       62.85      3.93 o 
   7   6   0        4.31       12.48      5.52 o 
   8   6   0        3.15       -0.76      4.14 o 
   1   7   0      307.02      279.86     13.60 o 
   2   7   0      372.81      344.25     25.45 o 
   3   7   0      524.99      542.88     21.91 o 
   4   7   0       43.10       53.60      3.45 o 
   5   7   0      156.04      142.78      4.90 o 
   6   7   0       16.01       19.31      2.97 o 
   7   7   0        2.74        7.17      4.55 o 
   8   7   0        2.03       -0.34      4.07 o 
   0   8   0      448.44      424.47     20.10 o 
   1   8   0      172.72      143.88      3.63 o 
   2   8   0       10.82       18.60      6.14 o 
   3   8   0       84.93       93.42      4.28 o 
   4   8   0       40.07       57.26      3.59 o 
   5   8   0       72.47       73.68      4.00 o 
   6   8   0        1.76        4.97      3.66 o 
   7   8   0       11.25       10.48      4.76 o 
   8   8   0       35.69       30.01      8.28 o 
   1   9   0      174.36      164.98      6.14 o 
   2   9   0       46.23       47.74      2.46 o 
   3   9   0        1.84        4.48      2.35 o 
   4   9   0      146.45      189.48      5.38 o 
   5   9   0        6.80        3.72      3.72 o 
   6   9   0        3.68       13.45      4.55 o 
   7   9   0       15.31       16.14      5.31 o 
   0  10   0     1662.29     1687.50     25.92 o 
   1  10   0      860.74      845.11     24.75 o 
   2  10   0       30.74       33.88      2.48 o 
   3  10   0       68.60       78.85      3.79 o 
   4  10   0        4.54        5.73      4.83 o 
   5  10   0       78.00      100.10      6.55 o 
   6  10   0       15.90       24.21      5.04 o 
   1  11   0      178.88      177.62      6.07 o 
   2  11   0        0.72        2.53      2.52 o 
   3  11   0        0.00        1.79      3.79 o 
   4  11   0       55.52       79.88      6.48 o 
   5  11   0        2.76        6.90      5.17 o 
   0  12   0      165.18      134.70      7.59 o 
   1  12   0       33.60       15.56      2.93 o 
   2  12   0       85.30       97.00      4.79 o 
   3  12   0       49.36       47.67      5.73 o 
   4  12   0        0.49       -5.66      5.66 o 
   1  13   0        2.72       -1.25      2.76 o 
   2  13   0       33.33       40.67      4.45 o 
   3  13   0        0.55        2.62      4.41 o 
   1   0   1       88.18       77.31      5.26 o 
   2   0   1     9926.59     9036.97     53.73 o 
   3   0   1      102.33       85.31      3.76 o 
   4   0   1      196.52      168.98     26.06 o 
   5   0   1     1552.57     1561.93     38.66 o 
   6   0   1      288.42      266.81     22.96 o 
   7   0   1        0.19        3.56      2.02 o 
   8   0   1       55.84       48.14     11.59 o 
   9   0   1        2.80        1.38      3.10 o 
   0   1   1       91.11       74.61      3.21 o 
   2   1   1     3089.37     2780.19     38.25 o 
   3   1   1      659.21      573.24     22.89 o 
   4   1   1     3503.34     3380.52     87.20 o 
   5   1   1      463.49      398.03     15.26 o 
   6   1   1       84.23       91.43      3.91 o 
   7   1   1      121.91      108.57      3.28 o 
   8   1   1       63.47       53.95      4.16 o 
   9   1   1       21.07       18.47      2.52 o 
   0   2   1     2330.97     2215.98     21.33 o 
   1   2   1     5794.32     5861.94     42.61 o 
   2   2   1     1397.71     1540.35     51.83 o 
   3   2   1      766.77      594.80     20.30 o 
   4   2   1      263.20      256.32      7.50 o 
   5   2   1      598.77      609.56     42.76 o 
   6   2   1        2.66        2.86      1.90 o 
   7   2   1      273.01      213.55     18.91 o 
   8   2   1      118.66      119.43     11.87 o 
   9   2   1        2.03        2.54      2.19 o 
   0   3   1    14467.40    15433.60     71.06 o 
   1   3   1      605.41      604.65     24.89 o 
   2   3   1      230.95      235.29      8.19 o 
   3   3   1     4800.56     4710.77     71.62 o 
   4   3   1      610.47      596.27     12.96 o 
   5   3   1      241.95      185.67      4.63 o 
   6   3   1       85.90       83.22      7.87 o 
   7   3   1       49.63       46.28      7.76 o 
   8   3   1       50.06       44.26     10.55 o 
   9   3   1       21.58       17.95      3.19 o 
   0   4   1      949.85     1076.56     21.36 o 
   1   4   1     1560.13     1628.86     19.08 o 
   2   4   1     1747.78     1703.89     20.98 o 
   3   4   1      196.95      222.12      7.11 o 
   4   4   1      883.58      880.49     22.27 o 
   5   4   1      327.81      284.82     31.46 o 
   6   4   1      225.15      223.30      4.95 o 
   7   4   1       25.13       28.41      3.31 o 
   8   4   1        0.31        5.34      2.73 o 
   9   4   1       12.86        8.87      2.66 o 
   0   5   1     2660.39     2249.86     52.92 o 
   1   5   1      162.99      214.51     35.47 o 
   2   5   1     1855.38     2065.67     25.34 o 
   3   5   1      355.05      450.48     25.84 o 
   4   5   1      296.98      316.99      8.68 o 
   5   5   1       13.52       15.83      2.24 o 
   6   5   1       70.82       82.43      6.21 o 
   7   5   1       53.60       43.63      2.65 o 
   8   5   1       11.71        3.02      3.27 o 
   9   5   1        5.98        6.64      3.07 o 
   0   6   1       37.86       46.96      2.05 o 
   1   6   1      387.98      413.49     16.01 o 
   2   6   1      283.27      286.35     12.57 o 
   3   6   1      332.78      386.43     15.64 o 
   4   6   1       17.57       14.51      1.83 o 
   5   6   1      231.43      245.74     13.67 o 
   6   6   1       28.37       21.73      2.26 o 
   7   6   1        4.66        3.73      5.14 o 
   8   6   1       17.83       16.42      3.34 o 
   0   7   1      125.04      168.53      9.14 o 
   1   7   1      149.45      153.28      4.58 o 
   2   7   1      546.27      515.72     11.62 o 
   3   7   1       60.89       60.83      5.52 o 
   4   7   1      156.23      177.85      4.66 o 
   5   7   1       40.54       47.53      2.44 o 
   6   7   1       63.96       82.55      2.80 o 
   7   7   1       28.55       18.06      3.86 o 
   8   7   1        5.19        5.31      3.74 o 
   0   8   1       16.22       14.46      3.17 o 
   1   8   1       22.87       29.86      1.46 o 
   2   8   1      111.45      116.56      2.27 o 
   3   8   1      215.58      225.75     21.57 o 
   4   8   1       82.55       79.33      7.49 o 
   5   8   1      167.20      149.17      7.76 o 
   6   8   1       53.79       62.75      3.89 o 
   7   8   1       30.68       40.20      3.97 o 
   8   8   1       14.42       15.13      3.99 o 
   0   9   1        0.09       -1.15      1.56 o 
   1   9   1       95.33      104.15      2.28 o 
   2   9   1       46.05       40.03      2.22 o 
   3   9   1        3.43        9.62      5.07 o 
   4   9   1       21.07       29.73      2.22 o 
   5   9   1       12.75       11.56      2.95 o 
   6   9   1       15.80       22.09      3.51 o 
   7   9   1        6.36       13.36      3.86 o 
   0  10   1       19.78       15.10      1.88 o 
   1  10   1      100.07       94.23      5.37 o 
   2  10   1      244.85      255.44      5.11 o 
   3  10   1       20.02       21.81      4.66 o 
   4  10   1      143.94      163.91      5.20 o 
   5  10   1       24.87       33.25      8.07 o 
   6  10   1       15.05       20.07      3.61 o 
   0  11   1       18.03       11.20      1.93 o 
   1  11   1      190.32      148.20      3.53 o 
   2  11   1        4.04        3.31      1.77 o 
   3  11   1      101.81      101.31      7.31 o 
   4  11   1       43.08       42.79      7.76 o 
   5  11   1        7.00        9.03      5.04 o 
   0  12   1      130.72      158.08     10.73 o 
   1  12   1       44.04       42.71      2.81 o 
   2  12   1       37.29       32.49      2.53 o 
   3  12   1       27.90       30.55      3.68 o 
   4  12   1       73.65       85.57      4.90 o 
   0  13   1       47.77       82.88      4.81 o 
   1  13   1       57.62       53.25      4.19 o 
   2  13   1        4.30       11.55      2.30 o 
   3  13   1        6.16        5.00      3.10 o 
   1   0   2     2903.05     2859.04     32.41 o 
   2   0   2      674.82      596.97     21.73 o 
   3   0   2       41.48       40.36      2.14 o 
   4   0   2       12.57       16.69      2.21 o 
   5   0   2      244.91      286.33     11.46 o 
   6   0   2       12.93        8.14      2.69 o 
   7   0   2      330.80      290.40      9.67 o 
   8   0   2       44.23       51.32      3.66 o 
   9   0   2       81.71       53.81      5.59 o 
   0   1   2     5257.17     5474.29     89.09 o 
   2   1   2      615.91      646.08     11.88 o 
   3   1   2       49.51       47.00      1.65 o 
   4   1   2     2008.52     2029.93     36.49 o 
   5   1   2       68.95       70.96      2.61 o 
   6   1   2      120.61      103.98      7.87 o 
   7   1   2      822.28      743.32     12.75 o 
   8   1   2       61.76       62.83      7.00 o 
   9   1   2       14.06       11.55      3.21 o 
   0   2   2    10201.64    10503.07     69.39 o 
   1   2   2     6968.11     6900.63    208.16 o 
   2   2   2     1663.29     1592.10     60.63 o 
   3   2   2     1849.91     1962.62     46.80 o 
   4   2   2     1185.52     1042.22     43.42 o 
   5   2   2      497.34      492.83     17.49 o 
   6   2   2      110.93      127.31      5.45 o 
   7   2   2       26.22       27.80      3.59 o 
   8   2   2      307.91      288.21     10.15 o 
   9   2   2       17.91       15.80      4.00 o 
   0   3   2        1.19        0.55      1.03 o 
   1   3   2     1670.97     1784.12     34.12 o 
   2   3   2      899.38      896.54     19.74 o 
   3   3   2      734.62      854.98     33.38 o 
   4   3   2     1743.93     1651.29     51.51 o 
   5   3   2        5.90        4.07      2.28 o 
   6   3   2       10.09        5.52      2.83 o 
   7   3   2        2.36       -2.83      2.83 o 
   8   3   2       65.71       53.33      5.66 o 
   9   3   2        9.89       13.45      3.86 o 
   0   4   2     1761.75     1630.86     38.25 o 
   1   4   2      504.71      443.31     14.19 o 
   2   4   2     2497.60     2638.39     36.95 o 
   3   4   2      132.31      144.11      5.38 o 
   4   4   2      184.75      197.97      8.08 o 
   5   4   2      550.45      484.61     15.76 o 
   6   4   2      278.36      266.13     10.49 o 
   7   4   2       21.91       18.28      3.45 o 
   8   4   2       17.58       25.66      4.69 o 
   9   4   2       48.46       40.63      5.38 o 
   0   5   2       21.53        8.76      1.86 o 
   1   5   2     1513.48     1346.66     38.87 o 
   2   5   2     2128.81     2196.80     55.93 o 
   3   5   2     1130.24     1142.15     37.08 o 
   4   5   2       64.05       81.82      3.93 o 
   5   5   2       56.67       41.39      3.45 o 
   6   5   2       11.50        5.93      2.97 o 
   7   5   2      300.45      241.61      9.94 o 
   8   5   2       43.66       46.43      5.52 o 
   9   5   2       13.63       19.66      4.55 o 
   0   6   2      305.43      276.64     11.26 o 
   1   6   2      549.33      472.78     37.79 o 
   2   6   2      655.82      735.96     55.54 o 
   3   6   2      396.33      409.10     14.09 o 
   4   6   2       95.66       91.84      3.93 o 
   5   6   2      124.78      120.13      4.76 o 
   6   6   2        6.99       12.90      3.03 o 
   7   6   2       12.04        5.10      4.83 o 
   8   6   2       13.67       17.59      4.41 o 
   0   7   2      234.65      318.35     12.36 o 
   1   7   2      167.75      131.03     11.49 o 
   2   7   2      285.08      285.21      7.56 o 
   3   7   2      119.86      112.27      4.35 o 
   4   7   2      162.62      191.02      6.28 o 
   5   7   2       56.53       61.81      3.86 o 
   6   7   2       20.91       28.63      3.10 o 
   7   7   2       90.24       89.27      6.90 o 
   8   7   2        3.82        0.07      4.41 o 
   0   8   2      167.23      186.14      7.18 o 
   1   8   2       38.17       41.38      3.38 o 
   2   8   2       45.14       53.16      7.35 o 
   3   8   2       65.37       64.09      3.73 o 
   4   8   2       96.67       84.52      4.21 o 
   5   8   2       15.10       16.35      2.76 o 
   6   8   2       37.04       50.36      5.38 o 
   7   8   2       11.69        9.79      6.97 o 
   8   8   2       14.90        4.21      4.76 o 
   0   9   2       26.01       29.45      3.10 o 
   1   9   2      239.14      228.66      5.42 o 
   2   9   2      142.50      139.81      6.25 o 
   3   9   2      106.97      107.70      4.83 o 
   4   9   2       76.76       93.69      4.42 o 
   5   9   2        9.56        9.04      3.72 o 
   6   9   2        2.11       10.48      4.83 o 
   7   9   2        4.81        2.62      5.59 o 
   0  10   2       20.05       13.18      2.90 o 
   1  10   2      101.10      107.21      3.42 o 
   2  10   2       14.90       16.90      4.83 o 
   3  10   2        0.95        2.21      2.21 o 
   4  10   2      171.25      189.28      7.66 o 
   5  10   2       19.38       10.48      4.35 o 
   6  10   2       15.35       44.84      7.73 o 
   0  11   2      280.99      267.76      8.70 o 
   1  11   2      132.31      142.75     11.32 o 
   2  11   2      151.53      137.75      4.73 o 
   3  11   2        5.11        5.24      4.14 o 
   4  11   2       13.47        1.03      4.41 o 
   5  11   2       31.85       46.84      5.93 o 
   0  12   2       16.44       18.00      4.55 o 
   1  12   2       25.51       34.59      4.10 o 
   2  12   2       23.82       18.11      3.57 o 
   3  12   2       16.42       13.86      4.83 o 
   4  12   2       40.41       65.33      6.48 o 
   0  13   2       11.61        6.83      4.62 o 
   1  13   2        4.72        5.91      3.53 o 
   2  13   2        1.84        0.95      3.00 o 
   3  13   2       42.02       51.81      6.00 o 
   1   0   3    16721.99    10770.02   9187.87 o 
   2   0   3     4434.76     4066.15     49.89 o 
   3   0   3     4683.03     4686.08     65.09 o 
   4   0   3        0.86        3.93      1.66 o 
   5   0   3       68.91       66.99      3.79 o 
   6   0   3       20.67       24.63      3.24 o 
   7   0   3       21.38       17.73      3.24 o 
   8   0   3       43.49       46.36      5.38 o 
   9   0   3       11.29        3.79      3.31 o 
   0   1   3      234.48      192.22      5.68 o 
   1   1   3    14528.41    16109.57     56.29 o 
   2   1   3      992.30     1022.26     23.38 o 
   3   1   3     2354.25     2310.53     33.38 o 
   4   1   3     5329.44     5400.06    124.66 o 
   5   1   3      373.61      386.49     11.54 o 
   6   1   3       79.74       84.11      3.00 o 
   7   1   3       42.04       31.37      2.56 o 
   8   1   3      179.66      149.79      5.29 o 
   9   1   3       46.10       34.93      4.45 o 
   0   2   3     7439.59     7166.65     58.60 o 
   1   2   3     5446.51     5221.38     38.03 o 
   2   2   3     2893.46     2503.22     29.80 o 
   3   2   3      983.72     1162.15     34.62 o 
   4   2   3      290.76      355.23     13.88 o 
   5   2   3      124.49      122.22      5.04 o 
   6   2   3        1.96       -0.69      2.69 o 
   7   2   3      112.45      115.09      5.04 o 
   8   2   3       83.18       98.86      6.90 o 
   9   2   3       25.91       20.35      4.48 o 
   0   3   3      209.76      227.34      8.43 o 
   1   3   3     5220.75     4866.21     57.66 o 
   2   3   3     2090.90     1915.92     41.96 o 
   3   3   3     2192.24     2203.00     48.29 o 
   4   3   3      213.42      203.33      9.53 o 
   5   3   3      432.36      324.71     13.26 o 
   6   3   3      179.28      169.71      6.00 o 
   7   3   3       63.42       52.57      4.35 o 
   8   3   3       94.46       96.66      6.69 o 
   9   3   3       45.12       41.60      5.10 o 
   0   4   3     3600.19     3881.32     57.57 o 
   1   4   3      134.49      106.24      4.90 o 
   2   4   3      648.12      813.87     30.39 o 
   3   4   3     1007.22     1113.05     38.12 o 
   4   4   3      208.84      213.66      9.66 o 
   5   4   3      550.68      606.86     25.23 o 
   6   4   3       26.06       16.42      3.31 o 
   7   4   3      106.66       81.48      4.76 o 
   8   4   3       35.43       28.83      4.97 o 
   9   4   3       17.93        9.59      4.21 o 
   0   5   3     2175.01     2325.59     51.51 o 
   1   5   3      656.23      635.34     31.94 o 
   2   5   3      319.79      359.50     43.80 o 
   3   5   3      301.11      337.04     12.22 o 
   4   5   3      298.76      300.94     10.15 o 
   5   5   3      146.92      130.91      5.80 o 
   6   5   3      619.36      579.16     19.14 o 
   7   5   3      135.62      101.02      5.11 o 
   8   5   3       34.50       23.73      5.17 o 
   9   5   3        0.37       -1.31      4.55 o 
   0   6   3      409.81      373.66     13.96 o 
   1   6   3      802.57      752.47     58.46 o 
   2   6   3      206.12      198.58     10.32 o 
   3   6   3       54.81       52.02      3.24 o 
   4   6   3      213.87      203.28      7.52 o 
   5   6   3       40.70       47.32      3.52 o 
   6   6   3      100.87       63.61      4.42 o 
   7   6   3      215.15      170.53      8.14 o 
   8   6   3        6.13        3.59      4.55 o 
   0   7   3      458.08      531.40     23.70 o 
   1   7   3      220.73      227.88      9.22 o 
   2   7   3      290.35      301.18     10.18 o 
   3   7   3      296.97      246.22      9.46 o 
   4   7   3      239.66      252.71      8.56 o 
   5   7   3      361.40      330.54     12.50 o 
   6   7   3      119.83      134.13      4.76 o 
   7   7   3       33.81       28.14      5.52 o 
   8   7   3       13.50        5.93      4.76 o 
   0   8   3      309.31      304.31     10.77 o 
   1   8   3       72.86       82.03      2.68 o 
   2   8   3       97.29       87.92      2.90 o 
   3   8   3      238.52      221.92      6.83 o 
   4   8   3       16.32       16.83      3.10 o 
   5   8   3       12.32        4.21      2.62 o 
   6   8   3       52.29       59.88      5.79 o 
   7   8   3       10.46       30.69      5.17 o 
   8   8   3        2.02        1.38      3.93 o 
   0   9   3       37.22       44.01      3.38 o 
   1   9   3       62.89       50.60      2.44 o 
   2   9   3       57.53       63.54     10.14 o 
   3   9   3      346.38      361.59     12.77 o 
   4   9   3      406.58      401.61     11.39 o 
   5   9   3       25.50       27.66      4.62 o 
   6   9   3       13.08       17.24      5.10 o 
   7   9   3        0.46        3.31      5.04 o 
   0  10   3      286.91      316.59     12.15 o 
   1  10   3        7.44        6.90      1.82 o 
   2  10   3      105.92      106.90      7.38 o 
   3  10   3       28.96       19.94      2.76 o 
   4  10   3        4.97       -2.97      3.93 o 
   5  10   3       97.33       94.45      6.62 o 
   6  10   3        3.19       -1.24      4.35 o 
   0  11   3        6.61        8.76      2.62 o 
   1  11   3      198.86      196.64      5.51 o 
   2  11   3       82.11       77.77      4.07 o 
   3  11   3      173.65      163.54      7.66 o 
   4  11   3      117.04      116.33      7.11 o 
   5  11   3       61.11       76.99      6.83 o 
   0  12   3       10.88        8.69      4.07 o 
   1  12   3       53.05       62.33      4.12 o 
   2  12   3       27.29       20.70      2.98 o 
   3  12   3       49.72       40.98      5.31 o 
   4  12   3       30.82       43.11      5.93 o 
   0  13   3        1.69        5.31      3.93 o 
   1  13   3       19.89       11.77      4.21 o 
   2  13   3       27.29       36.49      3.89 o 
   3  13   3       30.21       27.59      5.73 o 
   0   0   4    10520.10    11370.36     61.79 o 
   1   0   4      508.95      582.51     18.51 o 
   2   0   4       37.32       26.76     12.83 o 
   3   0   4      933.76     1199.67     33.30 o 
   4   0   4      322.40      302.73     12.71 o 
   5   0   4     2172.12     2251.97     48.43 o 
   6   0   4      224.83      225.65      8.97 o 
   7   0   4      169.32      166.52      6.14 o 
   8   0   4       13.20       26.76      5.45 o 
   9   0   4        3.06        5.59      3.52 o 
   0   1   4     1290.98     1222.55     14.81 o 
   1   1   4     3641.47     3441.85     27.34 o 
   2   1   4     1373.96     1374.27     17.38 o 
   3   1   4     1689.50     1698.94     47.64 o 
   4   1   4      724.29      653.40     21.98 o 
   5   1   4      199.45      178.74      5.95 o 
   6   1   4      239.24      242.28      6.52 o 
   7   1   4      391.07      369.67      9.55 o 
   8   1   4        8.07       12.29      4.14 o 
   9   1   4       16.52       21.22      5.79 o 
   0   2   4     2115.96     2150.71     32.96 o 
   1   2   4     2072.80     1929.97     41.41 o 
   2   2   4      680.86      683.84     21.66 o 
   3   2   4     1826.97     1789.88     42.38 o 
   4   2   4      561.14      618.19     29.18 o 
   5   2   4      348.87      347.56     13.19 o 
   6   2   4       13.42        6.55      2.90 o 
   7   2   4       59.53       64.57      4.21 o 
   8   2   4        2.96       -2.69      3.86 o 
   9   2   4        4.21        3.93      3.45 o 
   0   3   4        2.38        2.48      1.10 o 
   1   3   4     3614.07     3098.87     47.63 o 
   2   3   4       62.87       58.85      9.42 o 
   3   3   4      253.76      259.14     10.22 o 
   4   3   4      249.59      269.64     11.12 o 
   5   3   4      102.31       99.02      4.55 o 
   6   3   4      690.54      667.93     23.02 o 
   7   3   4      394.08      370.95     14.16 o 
   8   3   4       42.39       37.25      5.59 o 
   9   3   4        3.11       -1.52      3.72 o 
   0   4   4     1797.79     1797.59     40.82 o 
   1   4   4     3660.35     3577.23     59.46 o 
   2   4   4      539.50      534.26     53.58 o 
   3   4   4       76.45       89.29      3.38 o 
   4   4   4      307.62      334.95     13.05 o 
   5   4   4       25.67       26.97      3.04 o 
   6   4   4      445.08      434.73     17.82 o 
   7   4   4      121.81      131.72      5.38 o 
   8   4   4       40.93       32.56      5.45 o 
   9   4   4      118.56       97.01      7.18 o 
   0   5   4      515.41      557.42     17.29 o 
   1   5   4      713.93      898.56    100.94 o 
   2   5   4     1657.12     1596.92    119.75 o 
   3   5   4       51.57       43.12      3.04 o 
   4   5   4      136.19      125.74      4.90 o 
   5   5   4      102.75      105.36      4.62 o 
   6   5   4       49.53       37.67      3.86 o 
   7   5   4       71.37       69.75      4.28 o 
   8   5   4        6.55        8.90      4.55 o 
   9   5   4       95.96      100.93      7.38 o 
   0   6   4      116.87      138.02      4.42 o 
   1   6   4      455.76      482.34     11.80 o 
   2   6   4      809.68      715.53     20.45 o 
   3   6   4      142.13      136.30      5.73 o 
   4   6   4       98.24      103.08      4.42 o 
   5   6   4       93.13       95.35      4.48 o 
   6   6   4      591.86      504.23     14.30 o 
   7   6   4        7.20        7.93      5.73 o 
   8   6   4       55.28       48.91      6.00 o 
   0   7   4       11.73       16.00      2.28 o 
   1   7   4      271.64      228.65     20.27 o 
   2   7   4      130.22      132.85     21.22 o 
   3   7   4       13.17       12.49      2.69 o 
   4   7   4      101.81      116.26      4.69 o 
   5   7   4      285.13      339.92     13.05 o 
   6   7   4      257.48      231.85      8.28 o 
   7   7   4       13.83        6.14      4.28 o 
   8   7   4        7.46        7.93      4.35 o 
   0   8   4      229.88      229.67      8.42 o 
   1   8   4      277.75      250.65     21.92 o 
   2   8   4      351.82      332.83     14.12 o 
   3   8   4      104.65      103.29      4.42 o 
   4   8   4      547.14      539.64     15.68 o 
   5   8   4       33.91       30.77      3.17 o 
   6   8   4      169.66      160.23      8.00 o 
   7   8   4       23.61       16.21      5.31 o 
   8   8   4       13.28       14.14      5.31 o 
   0   9   4       48.08       47.26      3.66 o 
   1   9   4       45.75       51.36      2.46 o 
   2   9   4        7.66        6.90      2.04 o 
   3   9   4      242.59      226.54      6.56 o 
   4   9   4       40.31       29.25      3.31 o 
   5   9   4       45.88       62.02      5.59 o 
   6   9   4       56.14       64.78      5.86 o 
   7   9   4       43.68       55.53      7.17 o 
   0  10   4       94.86       97.63      4.42 o 
   1  10   4       75.41       85.02      3.07 o 
   2  10   4       10.41        6.46      3.21 o 
   3  10   4      246.33      241.51      8.49 o 
   4  10   4       33.28       56.36      5.17 o 
   5  10   4       23.36       29.66      4.76 o 
   6  10   4        3.48        1.45      5.04 o 
   0  11   4      230.45      207.40      7.73 o 
   1  11   4       56.18       67.44      3.78 o 
   2  11   4       80.76       81.93      4.86 o 
   3  11   4       14.12       16.42      5.31 o 
   4  11   4        5.91       -1.03      4.28 o 
   5  11   4       26.15       24.07      5.59 o 
   0  12   4       13.14       10.00      3.93 o 
   1  12   4        6.59        2.42      2.98 o 
   2  12   4        1.16        3.81      2.89 o 
   3  12   4       29.95       29.25      5.52 o 
   4  12   4       57.85       58.98      7.86 o 
   0  13   4       17.00       12.35      4.76 o 
   1  13   4       13.90       20.06      3.83 o 
   2  13   4       10.09        1.11      3.57 o 
   3  13   4       24.42       32.42      5.52 o 
   1   0   5     8290.28     8352.29    127.47 o 
   2   0   5      114.73      104.31     26.34 o 
   3   0   5      531.78      461.09     22.14 o 
   4   0   5     1033.22     1220.66     40.28 o 
   5   0   5      125.17      120.56      5.24 o 
   6   0   5      135.02      150.64      6.76 o 
   7   0   5      284.17      279.79      8.21 o 
   8   0   5        0.03        3.52      4.28 o 
   9   0   5       78.49       49.88      6.42 o 
   0   1   5      814.92      843.61     13.63 o 
   1   1   5     5177.96     5087.99     43.02 o 
   2   1   5     1462.21     1420.39     22.51 o 
   3   1   5      822.29      862.00     20.82 o 
   4   1   5     1763.98     1642.85     44.45 o 
   5   1   5      175.82      147.90      6.49 o 
   6   1   5       93.10       98.65      3.36 o 
   7   1   5       13.63       12.83      2.15 o 
   8   1   5       75.80       76.83      4.41 o 
   9   1   5       16.22        9.46      2.62 o 
   0   2   5       67.49       61.22      2.62 o 
   1   2   5     7818.74     7847.55    103.89 o 
   2   2   5     4396.05     4604.72     42.83 o 
   3   2   5      246.14      279.05     11.05 o 
   4   2   5     1383.33     1484.12     43.38 o 
   5   2   5      402.99      443.30     15.47 o 
   6   2   5      548.01      540.30     21.08 o 
   7   2   5       66.38       50.09      4.21 o 
   8   2   5      127.84      137.31      7.73 o 
   9   2   5        9.49        2.97      4.62 o 
   0   3   5      205.42      231.58      8.98 o 
   1   3   5     2553.12     2245.09     41.73 o 
   2   3   5      262.73      237.53     24.73 o 
   3   3   5     1540.45     1432.33     40.60 o 
   4   3   5      564.42      715.71     29.32 o 
   5   3   5      350.00      334.34     13.33 o 
   6   3   5       45.31       40.15      3.86 o 
   7   3   5       52.27       27.53      3.79 o 
   8   3   5        4.34        2.35      4.21 o 
   9   3   5       23.18       18.76      5.17 o 
   0   4   5     1348.21     1430.36     36.24 o 
   1   4   5     2060.97     1879.97     43.72 o 
   2   4   5      122.01      135.54      3.73 o 
   3   4   5       64.49      113.02      4.97 o 
   4   4   5      200.88      241.61     10.15 o 
   5   4   5      467.11      432.22     19.97 o 
   6   4   5      218.06      180.98      7.52 o 
   7   4   5       51.12       52.15      4.14 o 
   8   4   5       72.68       77.13      6.90 o 
   9   4   5       27.44       25.59      5.45 o 
   0   5   5     2280.30     2256.59     51.37 o 
   1   5   5       53.90       60.82     12.32 o 
   2   5   5      604.77      621.50     66.13 o 
   3   5   5       77.01       80.52      3.59 o 
   4   5   5      203.70      223.30      7.45 o 
   5   5   5      130.73      139.18      5.31 o 
   6   5   5       35.72       30.56      3.45 o 
   7   5   5       70.31       67.40      4.14 o 
   8   5   5      155.26      156.70      8.69 o 
   9   5   5       95.76       82.79      7.66 o 
   0   6   5      971.24      908.84     35.47 o 
   1   6   5      477.25      458.58     30.34 o 
   2   6   5       94.04       83.62      5.14 o 
   3   6   5      469.62      551.61     22.32 o 
   4   6   5      129.33      144.29      5.31 o 
   5   6   5      882.49      852.66     22.06 o 
   6   6   5      105.54      126.54      4.90 o 
   7   6   5      171.97      177.83      8.76 o 
   8   6   5       12.21        6.62      4.55 o 
   0   7   5      371.56      412.94     13.68 o 
   1   7   5      229.16      228.94      7.59 o 
   2   7   5      652.01      651.87     38.27 o 
   3   7   5      299.61      341.85     10.43 o 
   4   7   5      344.71      388.20     17.40 o 
   5   7   5      114.05      127.30      4.76 o 
   6   7   5      192.24      185.64      5.11 o 
   7   7   5        2.66        8.42      5.31 o 
   8   7   5       51.36       45.53      6.14 o 
   0   8   5      208.08      205.28      7.87 o 
   1   8   5      389.38      416.58     13.63 o 
   2   8   5       16.01       15.51      1.95 o 
   3   8   5      156.05      152.58      5.11 o 
   4   8   5      349.85      349.58     12.91 o 
   5   8   5       16.50       12.76      2.83 o 
   6   8   5       15.70       18.69      4.69 o 
   7   8   5       11.16        9.59      5.93 o 
   0   9   5       47.51       60.71      4.00 o 
   1   9   5       83.08       80.80     10.31 o 
   2   9   5       22.39       19.04      3.38 o 
   3   9   5      289.71      305.47     11.87 o 
   4   9   5       60.44       61.05      3.93 o 
   5   9   5      148.58      155.81      7.66 o 
   6   9   5       15.06       24.28      5.24 o 
   7   9   5       11.82       12.21      7.86 o 
   0  10   5      167.82      188.46      5.87 o 
   1  10   5        4.11        5.91      1.83 o 
   2  10   5       10.49       11.22      1.87 o 
   3  10   5       28.12       31.66      3.04 o 
   4  10   5       10.18        1.17      3.93 o 
   5  10   5       22.08       31.25      5.52 o 
   6  10   5       13.38       13.45      5.45 o 
   0  11   5       13.64       23.94      4.14 o 
   1  11   5       79.97       91.01      8.00 o 
   2  11   5       32.79       43.68      7.17 o 
   3  11   5        5.45        5.31      3.66 o 
   4  11   5       89.42       99.76      6.83 o 
   5  11   5       23.03       37.94      5.45 o 
   0  12   5        2.60        2.35      3.59 o 
   1  12   5        0.47        3.43      2.76 o 
   2  12   5        8.94        6.82      2.73 o 
   3  12   5       17.99        5.59      4.41 o 
   4  12   5       36.80       41.25      5.93 o 
   0  13   5       21.26       34.56      5.38 o 
   1  13   5        2.95        5.01      5.52 o 
   2  13   5        2.22        4.16      4.48 o 
   0   0   6      591.27      549.53     16.67 o 
   1   0   6     1401.46     1417.85     37.93 o 
   2   0   6     6993.35     6824.18     70.88 o 
   3   0   6       42.78       55.75      3.31 o 
   4   0   6      359.82      442.20     17.00 o 
   5   0   6      138.06      122.77      4.42 o 
   6   0   6      409.43      467.40     19.06 o 
   7   0   6      368.21      318.39     12.50 o 
   8   0   6        5.49       11.79      4.76 o 
   9   0   6        0.02        0.76      3.03 o 
   0   1   6      996.48      821.39     20.02 o 
   1   1   6     3153.78     2979.70     26.90 o 
   2   1   6     1931.95     1901.43     21.58 o 
   3   1   6      523.15      476.14     17.23 o 
   4   1   6      622.27      598.02     25.98 o 
   5   1   6       98.87      119.86      3.71 o 
   6   1   6      290.44      262.01      6.76 o 
   7   1   6       11.50       20.19      2.34 o 
   8   1   6      275.01      277.37     12.98 o 
   9   1   6        6.31        1.76      3.52 o 
   0   2   6       70.73       94.28      4.56 o 
   1   2   6     4121.03     3932.09    132.70 o 
   2   2   6      318.20      252.46     27.03 o 
   3   2   6      506.69      544.35     24.97 o 
   4   2   6      477.69      536.68     26.20 o 
   5   2   6      465.16      541.86     23.98 o 
   6   2   6      160.21      188.13      6.90 o 
   7   2   6      187.93      207.87      6.76 o 
   8   2   6       55.83       62.29      6.42 o 
   9   2   6       15.20       15.45      4.00 o 
   0   3   6        0.16        0.28      1.03 o 
   1   3   6      289.19      301.20     11.20 o 
   2   3   6       10.82        6.70      4.66 o 
   3   3   6      826.67      774.22     31.10 o 
   4   3   6       35.25       40.70      2.90 o 
   5   3   6      210.41      185.13      7.73 o 
   6   3   6      134.23      126.35      5.66 o 
   7   3   6        3.96        4.35      3.03 o 
   8   3   6      297.00      275.90     10.08 o 
   9   3   6       24.98       18.97      4.90 o 
   0   4   6      611.54      564.11     24.65 o 
   1   4   6        5.28       14.83      1.66 o 
   2   4   6      550.42      534.60     38.88 o 
   3   4   6      320.42      309.53     11.67 o 
   4   4   6      262.23      290.90     10.08 o 
   5   4   6      466.56      450.17     19.76 o 
   6   4   6      411.34      372.11     16.51 o 
   7   4   6       52.01       50.01      4.14 o 
   8   4   6       36.70       39.87      6.14 o 
   9   4   6       33.61       27.39      5.38 o 
   0   5   6      523.52      560.55     26.70 o 
   1   5   6     1342.22     1389.16     78.08 o 
   2   5   6     3394.18     3264.03     66.47 o 
   3   5   6      308.14      304.57     11.26 o 
   4   5   6        2.21       -1.52      1.93 o 
   5   5   6      254.83      282.90      9.39 o 
   6   5   6       49.36       49.95      4.00 o 
   7   5   6      102.82       95.97      6.76 o 
   8   5   6       19.71       26.21      5.79 o 
   9   5   6       37.13       36.01      5.59 o 
   0   6   6      215.31      197.87      6.70 o 
   1   6   6      192.57      198.77      8.80 o 
   2   6   6      205.14      194.46     17.71 o 
   3   6   6       26.35       21.32      2.62 o 
   4   6   6       99.70      101.98      4.48 o 
   5   6   6       21.53        6.90      3.04 o 
   6   6   6       11.32        7.52      3.17 o 
   7   6   6       42.48       50.08      5.86 o 
   8   6   6       40.31       29.80      5.45 o 
   0   7   6      198.23      196.46      8.70 o 
   1   7   6      246.33      209.22      7.35 o 
   2   7   6      262.10      280.17     25.51 o 
   3   7   6      347.58      346.60     10.98 o 
   4   7   6       88.26       82.24      4.42 o 
   5   7   6      107.97       88.11      4.28 o 
   6   7   6        5.53        3.10      4.21 o 
   7   7   6        3.39        4.97      4.83 o 
   8   7   6       21.90       29.32      5.59 o 
   0   8   6      108.21      128.14      5.18 o 
   1   8   6       35.65       38.10      6.79 o 
   2   8   6       81.90       83.92      2.88 o 
   3   8   6      267.03      238.79      7.39 o 
   4   8   6      312.74      320.75     13.53 o 
   5   8   6       93.17       96.59      4.21 o 
   6   8   6       51.71       37.60      5.10 o 
   7   8   6        1.69        5.79      4.41 o 
   0   9   6       42.90       34.08      3.24 o 
   1   9   6       52.60       49.88      2.46 o 
   2   9   6      302.57      293.20      8.25 o 
   3   9   6      376.04      388.89     14.85 o 
   4   9   6      215.61      189.93      8.63 o 
   5   9   6       60.21       57.53      5.52 o 
   6   9   6        2.57        6.83      4.90 o 
   7   9   6       13.30       13.45      5.45 o 
   0  10   6       16.86       12.07      2.90 o 
   1  10   6      143.40      156.90      9.04 o 
   2  10   6      143.00      132.73      3.37 o 
   3  10   6       27.50       36.28      3.04 o 
   4  10   6       65.38       71.75      5.86 o 
   5  10   6      112.24      112.12      7.04 o 
   6  10   6       55.45       71.05      6.42 o 
   0  11   6       25.18       18.42      4.21 o 
   1  11   6       37.06       42.04      9.97 o 
   2  11   6       33.77       50.15      3.68 o 
   3  11   6       22.44       22.63      4.41 o 
   4  11   6       14.36        9.79      5.79 o 
   5  11   6       14.69        8.83      4.69 o 
   0  12   6        0.00       -0.90      3.66 o 
   1  12   6       18.24       15.57      3.76 o 
   2  12   6       46.25       46.48      4.18 o 
   3  12   6       13.37       10.28      4.35 o 
   4  12   6        1.44        1.17      4.76 o 
   0  13   6        3.35       10.21      6.62 o 
   1  13   6        7.36        5.25      3.55 o 
   2  13   6        8.56       10.56      4.90 o 
   1   0   7      335.69      369.61     11.43 o 
   2   0   7        0.73        5.10      2.45 o 
   3   0   7       90.98       81.50      3.66 o 
   4   0   7      541.49      573.17     19.36 o 
   5   0   7      508.57      568.51     24.67 o 
   6   0   7        6.13       14.69      3.24 o 
   7   0   7      522.96      469.68     15.41 o 
   8   0   7       28.25       21.80      4.21 o 
   9   0   7      102.76       91.48      6.55 o 
   0   1   7     9969.50    10220.06     55.12 o 
   1   1   7      906.92      891.31     12.18 o 
   2   1   7      505.89      527.12     20.28 o 
   3   1   7      929.36      974.46     37.02 o 
   4   1   7      325.40      346.99     10.60 o 
   5   1   7       24.84       18.46      1.95 o 
   6   1   7      229.91      210.36      5.65 o 
   7   1   7      428.63      430.54      9.60 o 
   8   1   7      324.89      297.05      6.90 o 
   9   1   7       44.98       51.72      3.73 o 
   0   2   7     1612.37     1424.52     31.32 o 
   1   2   7     2204.34     2055.16     68.39 o 
   2   2   7     1886.08     1894.90     51.80 o 
   3   2   7     2044.63     2168.61     50.20 o 
   4   2   7      594.75      667.70     29.53 o 
   5   2   7      254.16      252.41     10.77 o 
   6   2   7      116.53      130.76      5.66 o 
   7   2   7      352.18      355.10     12.98 o 
   8   2   7       80.00       58.09      6.00 o 
   9   2   7       71.49       55.19      6.07 o 
   0   3   7       19.27       10.21      1.45 o 
   1   3   7     1965.23     2049.99     41.64 o 
   2   3   7     1464.16     1308.92    106.60 o 
   3   3   7      241.52      219.95      8.56 o 
   4   3   7      913.79      919.00     31.30 o 
   5   3   7      529.11      463.64     21.08 o 
   6   3   7      831.34      751.52     22.34 o 
   7   3   7      166.44      165.41      6.21 o 
   8   3   7       41.70       36.22      5.24 o 
   9   3   7       46.11       35.46      5.93 o 
   0   4   7      327.52      292.95     11.96 o 
   1   4   7      602.65      519.83     25.82 o 
   2   4   7       77.02       88.27      8.87 o 
   3   4   7      376.43      432.44     15.48 o 
   4   4   7      499.82      569.54     23.70 o 
   5   4   7      611.69      699.77     23.85 o 
   6   4   7     1227.93     1232.35     25.41 o 
   7   4   7       93.96       96.66      4.83 o 
   8   4   7        8.30        7.31      4.48 o 
   9   4   7       18.52       16.55      4.48 o 
   0   5   7     1338.67     1141.10     37.63 o 
   1   5   7      112.86      128.78     13.94 o 
   2   5   7      570.39      550.50     17.32 o 
   3   5   7      252.11      253.54     10.29 o 
   4   5   7      205.13      181.68      6.76 o 
   5   5   7      308.08      323.20      9.53 o 
   6   5   7      404.05      398.46     13.60 o 
   7   5   7       52.93       36.49      5.17 o 
   8   5   7       54.04       41.46      6.14 o 
   9   5   7        4.60        7.66      4.28 o 
   0   6   7        2.86        6.21      1.86 o 
   1   6   7      212.67      212.15      5.63 o 
   2   6   7      137.72      145.96     14.39 o 
   3   6   7      298.99      253.97      9.67 o 
   4   6   7       91.36       96.46      4.48 o 
   5   6   7      366.38      352.79     14.09 o 
   6   6   7      251.27      258.70      9.94 o 
   7   6   7      108.11      109.29      7.38 o 
   8   6   7       62.03       62.71      6.62 o 
   0   7   7      173.87      171.17      6.56 o 
   1   7   7        1.36       -1.27      1.38 o 
   2   7   7       77.39       73.38      5.17 o 
   3   7   7       46.38       46.01      3.59 o 
   4   7   7      100.37      109.43      4.76 o 
   5   7   7       47.94       49.74      3.66 o 
   6   7   7      241.37      260.69      8.28 o 
   7   7   7       15.15       23.04      5.86 o 
   8   7   7        0.44       -0.76      4.00 o 
   0   8   7      226.36      224.14      8.42 o 
   1   8   7      276.60      273.69     10.53 o 
   2   8   7      251.18      244.12      7.49 o 
   3   8   7      844.06      780.28     20.19 o 
   4   8   7      267.32      267.83     11.25 o 
   5   8   7       90.11       70.86      3.93 o 
   6   8   7       78.65       76.51      6.35 o 
   7   8   7       32.24       31.46      5.79 o 
   0   9   7       59.86       56.36      3.73 o 
   1   9   7       31.31       26.64      2.15 o 
   2   9   7       50.83       50.45      3.86 o 
   3   9   7      147.04      146.77      5.18 o 
   4   9   7      215.93      232.17      8.63 o 
   5   9   7        7.53        9.31      4.21 o 
   6   9   7       26.63       20.97      5.38 o 
   7   9   7        5.57        1.10      5.59 o 
   0  10   7        5.70        9.45      2.76 o 
   1  10   7       75.55       78.65      8.31 o 
   2  10   7       10.70       16.49      2.31 o 
   3  10   7      101.51       87.48      6.21 o 
   4  10   7       96.00       83.76      6.21 o 
   5  10   7       22.13       20.14      4.90 o 
   6  10   7        5.94       17.59      5.38 o 
   0  11   7       85.64      112.11      6.21 o 
   1  11   7      151.22      136.33     12.56 o 
   2  11   7       54.05       66.27      4.18 o 
   3  11   7       23.56       14.14      4.41 o 
   4  11   7       16.39       15.38      5.52 o 
   5  11   7       24.34       15.31      5.59 o 
   0  12   7        0.79        4.35      3.59 o 
   1  12   7       35.33       25.90      3.29 o 
   2  12   7      123.23      124.44      5.24 o 
   3  12   7       60.69       90.23      8.00 o 
   4  12   7       40.49       62.84      6.76 o 
   0  13   7        1.38        6.00      4.55 o 
   1  13   7       12.73       12.11      3.31 o 
   2  13   7        4.23        9.13      5.35 o 
   0   0   8    16589.92    17918.79    109.93 o 
   1   0   8      192.02      183.87      5.01 o 
   2   0   8     2219.42     2291.38    180.95 o 
   3   0   8      453.91      456.99     16.18 o 
   4   0   8      982.93      919.63     34.16 o 
   5   0   8        2.04        3.59      2.28 o 
   6   0   8      134.11      161.68      6.35 o 
   7   0   8      195.48      193.31      6.42 o 
   8   0   8       37.89       39.39      5.17 o 
   9   0   8        8.11        8.48      5.45 o 
   0   1   8     2146.80     1929.61     25.09 o 
   1   1   8      429.54      510.67     26.52 o 
   2   1   8      319.24      397.13     18.79 o 
   3   1   8     2057.89     1981.51    104.15 o 
   4   1   8      642.56      606.64     19.63 o 
   5   1   8      348.68      331.84      9.46 o 
   6   1   8        7.12        3.39      1.93 o 
   7   1   8       31.25       23.35      2.34 o 
   8   1   8       34.88       27.67      3.78 o 
   9   1   8       30.13       24.86      3.17 o 
   0   2   8      278.55      278.57     10.02 o 
   1   2   8      588.34      543.17     15.32 o 
   2   2   8      361.35      397.05      9.54 o 
   3   2   8     1413.81     1436.09     41.61 o 
   4   2   8       40.48       42.91      3.10 o 
   5   2   8      967.78     1036.23     29.90 o 
   6   2   8      556.95      557.21     19.55 o 
   7   2   8      146.75      140.63      5.45 o 
   8   2   8       12.74       20.69      4.48 o 
   9   2   8        1.98       -3.38      4.14 o 
   0   3   8      137.04      152.71      5.73 o 
   1   3   8     2177.36     2276.06     46.07 o 
   2   3   8     1479.07     1555.94     29.05 o 
   3   3   8      612.54      746.90     32.03 o 
   4   3   8      347.66      395.24     14.85 o 
   5   3   8      404.80      447.33     20.52 o 
   6   3   8      849.61      837.16     22.20 o 
   7   3   8       47.39       41.11      3.93 o 
   8   3   8       11.81        4.41      4.62 o 
   9   3   8      134.41      113.36      7.52 o 
   0   4   8     1928.39     1823.05     44.34 o 
   1   4   8      745.59      863.10     32.69 o 
   2   4   8     1270.21     1155.30     29.01 o 
   3   4   8      265.92      326.70     10.91 o 
   4   4   8      453.93      480.56     21.07 o 
   5   4   8      230.54      225.52      8.90 o 
   6   4   8      684.08      731.61     20.53 o 
   7   4   8      110.11      114.60      4.90 o 
   8   4   8       17.47        5.52      4.62 o 
   9   4   8        8.29        8.55      5.10 o 
   0   5   8       23.63       32.35      2.48 o 
   1   5   8      101.75      122.51     15.46 o 
   2   5   8      552.74      551.23     56.25 o 
   3   5   8       55.58       59.19      3.38 o 
   4   5   8       89.33      105.64      4.35 o 
   5   5   8      575.84      580.19     19.90 o 
   6   5   8      185.51      218.42      6.76 o 
   7   5   8      105.11       98.11      6.83 o 
   8   5   8      107.42      120.05      7.93 o 
   9   5   8        7.09        4.55      4.48 o 
   0   6   8      202.11      238.65     10.08 o 
   1   6   8      639.59      605.98     19.87 o 
   2   6   8       78.57       84.05      3.97 o 
   3   6   8       26.89       37.46      3.10 o 
   4   6   8      765.10      730.09     21.44 o 
   5   6   8       10.64        4.55      2.83 o 
   6   6   8      159.47      157.89      5.18 o 
   7   6   8       49.29       47.74      6.07 o 
   8   6   8        5.59        1.24      4.62 o 
   0   7   8      576.57      527.63     23.71 o 
   1   7   8       14.28        8.11      2.03 o 
   2   7   8      273.78      248.80     26.20 o 
   3   7   8      285.21      260.21      9.32 o 
   4   7   8      124.01      114.96      4.69 o 
   5   7   8      285.12      279.65      7.32 o 
   6   7   8       12.30        9.11      4.35 o 
   7   7   8      268.54      332.40     10.22 o 
   8   7   8       27.27       18.49      6.07 o 
   0   8   8        5.97        5.04      2.69 o 
   1   8   8      101.52       97.94      6.28 o 
   2   8   8      340.27      338.46     26.93 o 
   3   8   8      247.96      258.58      7.87 o 
   4   8   8       12.67       14.49      2.83 o 
   5   8   8        4.55        5.17      2.69 o 
   6   8   8      150.18      141.04      7.38 o 
   7   8   8        4.88        7.17      5.59 o 
   0   9   8       58.73       60.43      3.86 o 
   1   9   8       28.37       26.29      2.19 o 
   2   9   8      530.05      538.14     11.41 o 
   3   9   8      320.75      297.55     10.84 o 
   4   9   8      237.87      284.91      9.18 o 
   5   9   8      248.84      253.64      9.25 o 
   6   9   8       96.68      114.25      6.97 o 
   7   9   8        0.44        0.83      6.55 o 
   0  10   8       28.83       31.25      3.04 o 
   1  10   8       56.42       56.57      5.38 o 
   2  10   8       92.73       95.53      3.05 o 
   3  10   8      279.24      240.00      8.21 o 
   4  10   8       21.28       28.56      4.90 o 
   5  10   8       10.07       15.38      4.97 o 
   6  10   8       10.25        9.73      5.52 o 
   0  11   8        5.78        2.21      3.79 o 
   1  11   8        6.03        4.33      2.68 o 
   2  11   8       99.33      106.30      4.73 o 
   3  11   8       50.14       59.40      6.07 o 
   4  11   8       61.00       65.33      6.83 o 
   5  11   8       15.40       19.04      5.38 o 
   0  12   8        0.56        0.21      3.79 o 
   1  12   8       62.77       57.29      4.05 o 
   2  12   8        8.07       14.85      3.62 o 
   3  12   8       19.73       31.32      5.38 o 
   4  12   8        9.69       18.42      5.93 o 
   0  13   8       40.57       44.49      6.07 o 
   1  13   8        3.91        7.57      3.44 o 
   2  13   8       22.79       21.63      3.51 o 
   1   0   9     3046.15     2885.86     50.62 o 
   2   0   9       38.83       39.64     11.66 o 
   3   0   9      369.78      419.22     15.00 o 
   4   0   9      125.79      102.35      3.93 o 
   5   0   9       31.06       28.01      3.66 o 
   6   0   9       93.71       94.46      4.62 o 
   7   0   9      146.70      129.31      4.97 o 
   8   0   9        0.37        2.28      4.14 o 
   9   0   9       51.78       52.43      8.28 o 
   0   1   9      114.33      101.46      3.19 o 
   1   1   9     3438.77     3458.75     26.11 o 
   2   1   9     2629.26     2663.97     28.72 o 
   3   1   9       46.84       46.53      2.52 o 
   4   1   9      461.44      565.38     20.04 o 
   5   1   9       69.17       70.97      2.71 o 
   6   1   9       65.98       79.04      3.02 o 
   7   1   9      135.89      156.66      3.76 o 
   8   1   9       29.75       27.49      3.48 o 
   9   1   9       15.43       10.01      2.90 o 
   0   2   9      131.56      148.64      6.01 o 
   1   2   9     2405.93     2270.11     31.66 o 
   2   2   9     2665.46     2756.83     37.36 o 
   3   2   9     1618.48     1747.50     46.16 o 
   4   2   9       95.31       98.88      3.80 o 
   5   2   9      167.03      159.22      7.04 o 
   6   2   9        0.10        2.07      2.97 o 
   7   2   9      165.86      165.14      5.93 o 
   8   2   9       30.34       36.97      5.45 o 
   9   2   9       18.69       10.28      4.00 o 
   0   3   9      116.39      108.58      3.59 o 
   1   3   9     4471.00     4333.62     66.96 o 
   2   3   9      725.44      721.10     21.57 o 
   3   3   9      951.86     1039.44     36.37 o 
   4   3   9      516.92      523.22     24.40 o 
   5   3   9      325.14      299.69     10.91 o 
   6   3   9      192.16      166.26      6.83 o 
   7   3   9      111.02      107.70      4.90 o 
   8   3   9       20.21       28.56      4.83 o 
   9   3   9        0.77        5.24      4.14 o 
   0   4   9      176.52      176.61      7.59 o 
   1   4   9      724.67      770.99     31.50 o 
   2   4   9      399.01      387.56     30.79 o 
   3   4   9      124.05      110.07      3.86 o 
   4   4   9        6.84        8.55      2.35 o 
   5   4   9      200.28      243.51      8.42 o 
   6   4   9      377.79      384.28     14.71 o 
   7   4   9       62.23       59.40      4.00 o 
   8   4   9       13.93       21.73      5.10 o 
   9   4   9       18.52       17.59      4.28 o 
   0   5   9        2.15       -0.62      1.52 o 
   1   5   9       41.29       38.96      4.42 o 
   2   5   9      616.85      647.88     44.09 o 
   3   5   9      916.29     1092.66     32.12 o 
   4   5   9      155.26      163.22      5.80 o 
   5   5   9      126.32      115.37      4.69 o 
   6   5   9      192.00      215.53      6.76 o 
   7   5   9      109.32      121.22      6.90 o 
   8   5   9       44.57       35.11      5.45 o 
   0   6   9      198.38      160.08      7.52 o 
   1   6   9     1280.17     1166.20     24.86 o 
   2   6   9      174.41      151.22     14.39 o 
   3   6   9      104.12      110.82      4.90 o 
   4   6   9       94.83      117.43      4.97 o 
   5   6   9      159.66      153.96      5.38 o 
   6   6   9        5.96        2.14      2.69 o 
   7   6   9      133.95      137.65      7.93 o 
   8   6   9       15.22       22.42      5.93 o 
   0   7   9      160.78      210.64      9.39 o 
   1   7   9      668.30      654.89     32.95 o 
   2   7   9      438.05      401.11     10.91 o 
   3   7   9      342.18      278.63      9.05 o 
   4   7   9      129.93      122.96      4.90 o 
   5   7   9      497.99      519.70     13.47 o 
   6   7   9       31.97       27.87      4.90 o 
   7   7   9       10.55       18.69      6.07 o 
   8   7   9        2.31        8.62      4.55 o 
   0   8   9       12.08       10.69      2.55 o 
   1   8   9      118.17      104.93      3.17 o 
   2   8   9      585.96      568.22     51.07 o 
   3   8   9      250.73      230.55      6.90 o 
   4   8   9       31.31       34.42      3.45 o 
   5   8   9       14.13        9.93      4.69 o 
   6   8   9       13.60       14.62      4.69 o 
   7   8   9        3.50        4.62      6.00 o 
   0   9   9      233.91      225.92      6.97 o 
   1   9   9      387.43      385.23     11.64 o 
   2   9   9      699.16      717.74     53.22 o 
   3   9   9       40.72       40.08      3.52 o 
   4   9   9       45.07       45.94      5.31 o 
   5   9   9       91.42      107.97      7.04 o 
   6   9   9       20.47       20.14      4.83 o 
   7   9   9       52.11       58.64      6.90 o 
   0  10   9        1.15        7.31      2.55 o 
   1  10   9       26.96       29.03      4.48 o 
   2  10   9       35.67       38.66      2.34 o 
   3  10   9       26.52       37.94      4.76 o 
   4  10   9       26.83       27.87      4.69 o 
   5  10   9       16.74       13.45      4.69 o 
   6  10   9       92.62       91.20      8.00 o 
   0  11   9       10.44        8.35      3.59 o 
   1  11   9       33.99       30.76      3.19 o 
   2  11   9       17.25       21.83      3.17 o 
   3  11   9       64.19       76.51      6.28 o 
   4  11   9       59.51       59.12      6.21 o 
   5  11   9       17.80       30.63      5.24 o 
   0  12   9       24.54       39.87      5.73 o 
   1  12   9       19.70       14.61      3.16 o 
   2  12   9        0.63       -0.66      4.31 o 
   3  12   9       56.56       67.19      6.69 o 
   4  12   9       41.12       36.08      6.76 o 
   0  13   9        3.61        9.04      4.55 o 
   1  13   9       13.68       12.92      3.83 o 
   2  13   9        6.09        6.15      3.01 o 
   0   0  10     4100.68     4134.56     57.46 o 
   1   0  10     4159.33     4430.06     68.85 o 
   2   0  10       18.60       12.02      5.10 o 
   3   0  10      273.44      321.38     12.50 o 
   4   0  10       21.91       29.52      2.62 o 
   5   0  10      116.60      116.48      4.69 o 
   6   0  10      294.25      293.14      9.73 o 
   7   0  10       75.15       57.47      4.00 o 
   8   0  10       21.82       27.59      4.83 o 
   9   0  10        0.15        0.48      3.86 o 
   0   1  10      402.19      409.93      9.27 o 
   1   1  10      384.95      452.40     21.27 o 
   2   1  10      578.65      671.67     15.46 o 
   3   1  10      293.03      314.42      9.16 o 
   4   1  10      812.21      851.50     22.01 o 
   5   1  10      603.07      651.95     17.18 o 
   6   1  10      703.57      696.24     14.45 o 
   7   1  10      398.47      393.13     15.36 o 
   8   1  10      149.26      156.15      7.14 o 
   9   1  10       11.28        3.70      7.38 o 
   0   2  10      257.62      212.04      7.88 o 
   1   2  10     1875.74     1718.23     28.71 o 
   2   2  10      742.24      774.70     20.71 o 
   3   2  10      234.26      245.48      9.87 o 
   4   2  10      689.62      700.96     28.91 o 
   5   2  10       65.03       68.03      3.73 o 
   6   2  10      457.75      468.39     17.06 o 
   7   2  10       29.71       39.32      3.66 o 
   8   2  10       36.01       40.22      5.52 o 
   9   2  10        9.86        7.59      3.79 o 
   0   3  10      653.76      630.13     26.24 o 
   1   3  10     1708.51     1578.28     41.92 o 
   2   3  10      399.20      400.76     10.28 o 
   3   3  10      246.34      257.77     10.70 o 
   4   3  10      246.78      225.49      9.87 o 
   5   3  10       54.91       41.81      3.31 o 
   6   3  10      200.37      222.93      7.52 o 
   7   3  10      244.97      242.13      9.59 o 
   8   3  10       19.78       18.69      5.04 o 
   9   3  10        2.14        2.28      3.86 o 
   0   4  10      194.60      188.56      7.18 o 
   1   4  10      790.88      834.42     33.45 o 
   2   4  10      456.84      516.28     34.42 o 
   3   4  10      109.97      151.26      5.87 o 
   4   4  10      201.39      213.57      7.66 o 
   5   4  10      165.75      181.50      6.97 o 
   6   4  10      151.89      123.38      5.24 o 
   7   4  10      233.89      265.44      9.11 o 
   8   4  10       76.60       73.75      6.55 o 
   9   4  10       28.63       22.69      4.90 o 
   0   5  10        0.14        5.72      2.00 o 
   1   5  10      564.01      575.03     15.17 o 
   2   5  10     2127.51     2170.52    103.57 o 
   3   5  10       25.41       19.80      2.76 o 
   4   5  10      113.46      113.44      4.49 o 
   5   5  10       61.77       62.30      3.79 o 
   6   5  10      267.21      246.70     10.01 o 
   7   5  10       11.88       19.87      4.28 o 
   8   5  10       30.51       19.94      4.76 o 
   0   6  10      840.45      848.56     30.66 o 
   1   6  10      442.25      484.89     22.25 o 
   2   6  10      180.83      210.84     11.84 o 
   3   6  10       77.74       76.45      3.86 o 
   4   6  10       44.77       26.63      3.31 o 
   5   6  10       74.96      100.45      4.42 o 
   6   6  10      191.65      203.72      5.38 o 
   7   6  10       60.95       66.78      8.00 o 
   8   6  10       26.02       29.32      5.31 o 
   0   7  10        4.75        3.45      2.41 o 
   1   7  10       23.26       24.66      7.83 o 
   2   7  10      347.32      322.94     17.89 o 
   3   7  10      109.81      114.40      4.76 o 
   4   7  10      307.36      331.39     13.60 o 
   5   7  10       34.43       28.77      3.38 o 
   6   7  10      101.61      113.22      6.55 o 
   7   7  10       37.22       34.35      7.17 o 
   8   7  10        2.16       -5.52      7.04 o 
   0   8  10      100.89      111.22      4.62 o 
   1   8  10      698.85      739.78     59.76 o 
   2   8  10      219.67      219.98      6.14 o 
   3   8  10       39.15       39.87      3.52 o 
   4   8  10       73.36       68.58      3.86 o 
   5   8  10       24.17       33.04      5.31 o 
   6   8  10        3.62       12.35      4.07 o 
   7   8  10       13.25       21.04      5.52 o 
   0   9  10      216.74      223.62      7.18 o 
   1   9  10        7.04        8.70      2.76 o 
   2   9  10      140.15      146.79      5.14 o 
   3   9  10      139.17      135.31      4.90 o 
   4   9  10      123.06      118.81      6.62 o 
   5   9  10       69.53       71.75      7.17 o 
   6   9  10       12.52       12.55      4.48 o 
   7   9  10       57.89       50.22      6.83 o 
   0  10  10       54.85       49.95      3.59 o 
   1  10  10      133.95      132.47      7.76 o 
   2  10  10      179.22      173.15      3.56 o 
   3  10  10       20.57       20.42      4.28 o 
   4  10  10        2.91       10.42      5.31 o 
   5  10  10       40.92       18.90      5.10 o 
   6  10  10        0.34        4.35      5.24 o 
   0  11  10       15.06       10.35      4.00 o 
   1  11  10       51.11       66.46      3.90 o 
   2  11  10        2.05       -2.23      2.90 o 
   3  11  10       19.22       17.04      4.90 o 
   4  11  10       46.64       40.98      5.73 o 
   5  11  10       18.22       14.90      6.90 o 
   0  12  10       38.35       40.42      4.90 o 
   1  12  10        2.60       -0.26      5.24 o 
   2  12  10       10.00       10.02      3.22 o 
   3  12  10       29.40       18.56      5.17 o 
   4  12  10        7.45        4.07      5.45 o 
   0  13  10        2.23        5.59      4.62 o 
   1  13  10       16.23        7.25      7.79 o 
   1   0  11     2117.05     2062.88     31.04 o 
   2   0  11        0.96        3.08      1.41 o 
   3   0  11      744.60      817.38     32.53 o 
   4   0  11        5.50        9.17      2.83 o 
   5   0  11      357.26      340.62     10.77 o 
   6   0  11      315.80      366.21     15.26 o 
   7   0  11      124.33      148.62      5.04 o 
   8   0  11       27.64       34.90      5.17 o 
   9   0  11        3.45        6.41      3.79 o 
   0   1  11     2116.95     2017.22     29.74 o 
   1   1  11     2110.99     1969.30     21.61 o 
   2   1  11     2178.05     2090.66     54.67 o 
   3   1  11      687.20      780.48     22.82 o 
   4   1  11      119.80       92.93      3.09 o 
   5   1  11      251.46      246.03      6.77 o 
   6   1  11       43.67       39.45      2.54 o 
   7   1  11        3.79        1.35      1.90 o 
   8   1  11       29.82       45.13      3.92 o 
   9   1  11       28.17       26.24      3.45 o 
   0   2  11     1243.98     1306.01     35.65 o 
   1   2  11     1616.01     1566.59    129.60 o 
   2   2  11     3326.12     3384.56     54.62 o 
   3   2  11     1561.03     1762.55     45.85 o 
   4   2  11        9.16       13.38      2.35 o 
   5   2  11      543.86      603.15     22.94 o 
   6   2  11      171.35      164.80      5.73 o 
   7   2  11       86.91       77.48      4.21 o 
   8   2  11       15.01        8.76      4.48 o 
   9   2  11       11.14        5.93      3.79 o 
   0   3  11     7674.46     7804.78     94.01 o 
   1   3  11     3685.96     3646.56     65.25 o 
   2   3  11     3187.14     3430.71     47.18 o 
   3   3  11      767.31      781.44     30.31 o 
   4   3  11      182.84      156.48      6.01 o 
   5   3  11       74.23       65.47      3.79 o 
   6   3  11      228.85      231.92      7.87 o 
   7   3  11       23.40       24.14      3.24 o 
   8   3  11        1.21       -4.90      4.90 o 
   9   3  11       16.51       13.45      4.83 o 
   0   4  11      427.86      414.99     15.21 o 
   1   4  11     2082.31     1944.73     49.66 o 
   2   4  11      880.15      906.72     24.07 o 
   3   4  11      429.75      426.80     14.10 o 
   4   4  11      443.38      497.41     21.21 o 
   5   4  11      459.81      474.56     17.89 o 
   6   4  11      375.72      401.32     13.33 o 
   7   4  11       15.02       14.90      4.55 o 
   8   4  11        9.74       15.31      5.10 o 
   9   4  11        5.61        7.38      4.00 o 
   0   5  11     2111.51     2184.57     51.23 o 
   1   5  11      179.16      176.44      6.07 o 
   2   5  11      730.24      776.17     20.67 o 
   3   5  11      329.63      348.75     11.39 o 
   4   5  11      192.43      176.42      7.04 o 
   5   5  11       87.10       93.35      4.21 o 
   6   5  11        6.01        6.41      2.90 o 
   7   5  11        4.38       12.42      4.97 o 
   8   5  11        1.27       -4.35      4.35 o 
   0   6  11      549.51      557.55     24.19 o 
   1   6  11       70.40       61.20     14.28 o 
   2   6  11      670.86      673.85     17.92 o 
   3   6  11      231.65      204.05      6.70 o 
   4   6  11      229.98      234.20      7.39 o 
   5   6  11      114.07      117.02      4.62 o 
   6   6  11       18.11       22.42      3.10 o 
   7   6  11       77.45       86.44      6.83 o 
   8   6  11       49.19       50.22      6.00 o 
   0   7  11      724.61      717.93     24.48 o 
   1   7  11      956.55      999.01     36.71 o 
   2   7  11      775.01      729.01     17.03 o 
   3   7  11      229.63      213.77      6.63 o 
   4   7  11      127.69      121.72      5.04 o 
   5   7  11       89.78       78.17      4.14 o 
   6   7  11       44.83       31.32      5.31 o 
   7   7  11        1.00        0.97      4.21 o 
   8   7  11        4.10        5.31      5.10 o 
   0   8  11      276.96      263.03      9.25 o 
   1   8  11      330.98      310.79     23.10 o 
   2   8  11      337.97      371.07     15.71 o 
   3   8  11      211.32      206.78      6.21 o 
   4   8  11      230.90      229.63      9.59 o 
   5   8  11       21.48       12.35      5.17 o 
   6   8  11       40.36       42.70      5.66 o 
   7   8  11       10.67       16.69      6.97 o 
   0   9  11       98.15       87.76      4.48 o 
   1   9  11      174.82      171.77      8.94 o 
   2   9  11       86.92       95.02      3.22 o 
   3   9  11      205.14      207.11      5.87 o 
   4   9  11       55.10       50.15      5.38 o 
   5   9  11       11.69       12.42      4.14 o 
   6   9  11       14.61       11.11      6.07 o 
   0  10  11      130.13      126.61      4.69 o 
   1  10  11      121.61      117.75      3.12 o 
   2  10  11      180.20      169.01      5.32 o 
   3  10  11       75.82       68.57      5.73 o 
   4  10  11       29.40       40.49      5.17 o 
   5  10  11        3.72        4.76      6.62 o 
   6  10  11       44.34       45.05      6.28 o 
   0  11  11        9.20       19.59      4.48 o 
   1  11  11        4.25        5.07      2.53 o 
   2  11  11       16.77       14.39      3.15 o 
   3  11  11       91.52      111.42      6.97 o 
   4  11  11       68.22       47.05      6.07 o 
   5  11  11       35.07       30.90      5.93 o 
   0  12  11        0.66       -3.38      3.38 o 
   1  12  11        4.48        3.32      5.55 o 
   2  12  11       37.52       40.39      9.80 o 
   3  12  11        5.61       13.04      4.69 o 
   0  13  11        6.57        4.41      5.10 o 
   1  13  11        6.52        6.16      3.40 o 
   0   0  12      608.92      585.86     24.92 o 
   1   0  12      351.52      340.93     14.72 o 
   2   0  12      252.09      221.13      8.32 o 
   3   0  12      112.05       93.30      4.14 o 
   4   0  12      755.88      751.67     29.26 o 
   5   0  12      652.91      658.69     24.13 o 
   6   0  12      472.61      463.50     15.82 o 
   7   0  12      155.45      156.57      4.97 o 
   8   0  12        0.00       -0.90      3.86 o 
   9   0  12        0.70        1.66      3.59 o 
   0   1  12     1531.30     1512.18     27.64 o 
   1   1  12     1465.29     1553.57     20.18 o 
   2   1  12     2268.26     2250.50     36.22 o 
   3   1  12     1691.67     1802.05     33.32 o 
   4   1  12        1.50        3.58      1.49 o 
   5   1  12      143.04      168.76      4.15 o 
   6   1  12      246.63      261.53      8.18 o 
   7   1  12       23.06       22.50      5.41 o 
   8   1  12        1.79        0.91      3.33 o 
   9   1  12        4.42        9.19      2.58 o 
   0   2  12     1967.97     1698.23     42.33 o 
   1   2  12     1144.97     1299.00     27.41 o 
   2   2  12      683.52      677.40     21.82 o 
   3   2  12       58.53       72.17      4.00 o 
   4   2  12       25.22       29.11      2.76 o 
   5   2  12      563.85      596.95     21.42 o 
   6   2  12       63.02       53.60      3.79 o 
   7   2  12      170.91      159.75      5.18 o 
   8   2  12       19.19       22.97      5.24 o 
   9   2  12        2.32        5.10      4.62 o 
   0   3  12     1090.56     1034.63     36.49 o 
   1   3  12      685.38      644.58     29.35 o 
   2   3  12      965.42      963.71     25.67 o 
   3   3  12      250.20      324.25     11.95 o 
   4   3  12        4.42        6.48      2.41 o 
   5   3  12       26.71       39.18      3.52 o 
   6   3  12       56.56       51.95      3.79 o 
   7   3  12       26.80       30.97      4.83 o 
   8   3  12       98.78       88.10      6.69 o 
   9   3  12       26.73       28.01      4.69 o 
   0   4  12        2.74        0.76      2.00 o 
   1   4  12     1021.37     1057.18     36.17 o 
   2   4  12      275.92      268.37      7.36 o 
   3   4  12      178.15      196.99      8.01 o 
   4   4  12      109.99      109.23      5.11 o 
   5   4  12      236.09      250.29      7.18 o 
   6   4  12       65.50       86.24      4.35 o 
   7   4  12       15.26       18.00      5.10 o 
   8   4  12        3.91        7.86      4.83 o 
   0   5  12      169.53      192.44      7.04 o 
   1   5  12     1144.01     1226.59     72.42 o 
   2   5  12      559.46      599.28     30.80 o 
   3   5  12       37.43       37.32      3.24 o 
   4   5  12      305.49      288.82     10.08 o 
   5   5  12       29.41       33.59      3.31 o 
   6   5  12      251.57      231.57      9.11 o 
   7   5  12       93.18      103.21      6.76 o 
   8   5  12        1.22        0.00      4.07 o 
   0   6  12      203.03      210.19      7.87 o 
   1   6  12      749.19      781.29     23.59 o 
   2   6  12       43.95       45.30      2.44 o 
   3   6  12      267.13      257.30      8.42 o 
   4   6  12       25.80       25.38      3.17 o 
   5   6  12      121.68      109.09      4.62 o 
   6   6  12       54.40       48.08      6.90 o 
   7   6  12       21.99       26.35      5.66 o 
   8   6  12        0.47        4.35      6.41 o 
   0   7  12       93.99       98.87      4.76 o 
   1   7  12      309.26      327.90     18.64 o 
   2   7  12      412.47      452.66     14.19 o 
   3   7  12       32.63       24.35      3.17 o 
   4   7  12      206.92      215.26      6.83 o 
   5   7  12       25.21       33.87      3.79 o 
   6   7  12       63.79       56.78      5.45 o 
   7   7  12        0.69        7.59      5.86 o 
   0   8  12        1.14        4.21      2.97 o 
   1   8  12      410.71      436.65     20.30 o 
   2   8  12      523.17      543.43     12.64 o 
   3   8  12       69.86       68.16      4.00 o 
   4   8  12      102.32       97.49      4.35 o 
   5   8  12       56.31       52.98      5.31 o 
   6   8  12       40.09       46.56      5.59 o 
   7   8  12       44.00       47.53      6.69 o 
   0   9  12        0.01        3.31      2.62 o 
   1   9  12       34.02       25.80      4.83 o 
   2   9  12      290.71      287.48     13.39 o 
   3   9  12       54.51       32.22      3.31 o 
   4   9  12       69.52       66.99      5.66 o 
   5   9  12        9.21        8.62      4.83 o 
   6   9  12        2.06        0.34      4.76 o 
   0  10  12       55.75       60.22      3.66 o 
   1  10  12       40.09       35.50      5.59 o 
   2  10  12       75.54       85.69      4.55 o 
   3  10  12        4.53       14.83      5.86 o 
   4  10  12       55.67       56.22      5.73 o 
   5  10  12       14.33       19.18      7.17 o 
   0  11  12       90.20       87.48      6.07 o 
   1  11  12        0.19        1.83      2.75 o 
   2  11  12       49.26       50.12      3.97 o 
   3  11  12       21.39       24.90      4.90 o 
   4  11  12       17.46       18.56      6.21 o 
   0  12  12       36.04       35.73      7.86 o 
   1  12  12       23.65       34.04      3.90 o 
   2  12  12      142.06      143.25      6.16 o 
   3  12  12        5.70        4.76      4.62 o 
   1   0  13     4286.07     4431.30     71.25 o 
   2   0  13       96.95      105.41     26.15 o 
   3   0  13     1522.87     1609.83     43.26 o 
   4   0  13       12.28       16.69      2.48 o 
   5   0  13      138.56      144.71      5.24 o 
   6   0  13        3.00        4.35      2.83 o 
   7   0  13        0.60        0.76      2.62 o 
   8   0  13       60.06       54.50      5.52 o 
   9   0  13       19.12       10.28      5.73 o 
   0   1  13      720.69      720.28     20.75 o 
   1   1  13      238.53      246.07     10.32 o 
   2   1  13      657.31      750.02     18.27 o 
   3   1  13       44.08       59.13      2.19 o 
   4   1  13      446.34      472.33     15.62 o 
   5   1  13      278.35      294.77      6.93 o 
   6   1  13      216.34      219.46      5.10 o 
   7   1  13       68.45       73.77      2.70 o 
   8   1  13       45.72       49.32      4.61 o 
   9   1  13        1.06        2.61      2.93 o 
   0   2  13     6074.82     6170.11     83.68 o 
   1   2  13     1370.24     1362.42     29.29 o 
   2   2  13      684.20      722.80     21.28 o 
   3   2  13      276.45      304.61     11.39 o 
   4   2  13       10.16       13.24      2.55 o 
   5   2  13       10.17       12.42      3.04 o 
   6   2  13      101.83      110.12      4.69 o 
   7   2  13       51.50       50.15      3.38 o 
   8   2  13       19.48       20.14      4.76 o 
   9   2  13        1.59        2.83      3.59 o 
   0   3  13     4800.91     5025.25     79.26 o 
   1   3  13      589.21      648.04     20.75 o 
   2   3  13      246.65      259.26      7.23 o 
   3   3  13       70.96       75.20      3.45 o 
   4   3  13      163.14      153.35      6.35 o 
   5   3  13      571.22      537.62     19.21 o 
   6   3  13      118.20      111.36      4.76 o 
   7   3  13       41.60       40.15      5.24 o 
   8   3  13        1.15       -3.72      4.07 o 
   9   3  13        2.50        2.21      3.72 o 
   0   4  13     2261.07     2283.39     52.11 o 
   1   4  13      424.57      479.30     17.14 o 
   2   4  13      276.29      295.98     11.60 o 
   3   4  13       35.69       38.08      2.90 o 
   4   4  13       90.76       99.49      4.42 o 
   5   4  13       66.15       75.96      4.28 o 
   6   4  13       75.22      101.07      4.42 o 
   7   4  13       29.72       36.01      5.10 o 
   8   4  13        8.25       10.07      4.55 o 
   0   5  13     3010.30     2906.25     53.69 o 
   1   5  13      135.69      116.97      3.38 o 
   2   5  13        2.82        2.75      2.48 o 
   3   5  13      275.32      299.71     11.88 o 
   4   5  13       35.06       34.56      3.45 o 
   5   5  13      117.40      115.30      4.69 o 
   6   5  13      106.49      112.88      4.42 o 
   7   5  13       55.21       67.33      6.28 o 
   8   5  13        5.64       11.93      5.17 o 
   0   6  13      296.28      261.50     12.22 o 
   1   6  13      176.37      147.06      7.83 o 
   2   6  13        9.72       13.54      3.59 o 
   3   6  13      225.23      265.68      8.35 o 
   4   6  13      168.53      180.12      6.14 o 
   5   6  13        9.34       15.59      3.17 o 
   6   6  13        1.18       10.21      3.86 o 
   7   6  13       34.60       50.15      6.07 o 
   8   6  13        7.89        6.35      4.48 o 
   0   7  13     1767.79     1680.58     34.62 o 
   1   7  13        6.12        3.53      2.09 o 
   2   7  13       24.91       21.17      3.66 o 
   3   7  13        1.06        0.28      2.69 o 
   4   7  13      120.32      114.75      4.83 o 
   5   7  13       31.19       27.45      3.31 o 
   6   7  13       47.25       48.77      5.93 o 
   7   7  13       17.82       21.04      6.62 o 
   0   8  13     1068.96     1028.98     22.91 o 
   1   8  13      131.24      120.74      8.04 o 
   2   8  13       66.30       55.47      2.71 o 
   3   8  13      124.46      132.41      4.90 o 
   4   8  13       14.94       10.90      2.69 o 
   5   8  13        5.95        3.93      4.62 o 
   6   8  13       23.41       30.70      5.10 o 
   7   8  13        2.41        4.83      5.24 o 
   0   9  13      486.61      510.71     14.44 o 
   1   9  13       11.50       11.24      2.02 o 
   2   9  13      133.94      137.35      3.56 o 
   3   9  13       16.02        7.86      3.86 o 
   4   9  13        3.38       -3.31      3.31 o 
   5   9  13       41.10       29.87      5.24 o 
   6   9  13       16.37       12.00      5.04 o 
   0  10  13        0.47       -3.24      3.24 o 
   1  10  13        8.87       13.20      3.07 o 
   2  10  13      123.64      128.78      5.23 o 
   3  10  13       28.98       26.76      4.90 o 
   4  10  13       90.30      128.60      7.11 o 
   5  10  13        6.25        7.38      4.35 o 
   0  11  13        0.01       -2.14      4.41 o 
   1  11  13        3.19        1.16      2.71 o 
   2  11  13       56.95       64.52      4.22 o 
   3  11  13       17.46       21.87      5.38 o 
   4  11  13       17.08       13.93      5.38 o 
   0  12  13       63.80       82.51      6.97 o 
   1  12  13       17.69       16.43      4.02 o 
   2  12  13       35.85       28.03      3.71 o 
   3  12  13        3.85       -1.86      4.55 o 
   0   0  14     2995.88     3040.89     58.36 o 
   1   0  14      341.65      288.42     74.04 o 
   2   0  14     2596.53     2672.94     89.12 o 
   3   0  14      874.19      878.66     30.60 o 
   4   0  14      158.53      152.32      5.80 o 
   5   0  14      601.54      584.07     19.56 o 
   6   0  14        9.23       10.62      2.97 o 
   7   0  14       76.49       68.44      3.79 o 
   8   0  14        0.00        3.52      4.35 o 
   9   0  14        2.50       -0.69      3.72 o 
   0   1  14      583.82      701.44     21.39 o 
   1   1  14     2136.09     2092.35     27.51 o 
   2   1  14      814.85      783.46     19.07 o 
   3   1  14     1585.35     1623.29     29.95 o 
   4   1  14      430.60      472.73     14.92 o 
   5   1  14      172.42      175.06      4.46 o 
   6   1  14      141.40      144.33      6.35 o 
   7   1  14       14.67       12.94      3.33 o 
   8   1  14       10.49       11.41      3.65 o 
   9   1  14        9.24       10.77      3.22 o 
   0   2  14      223.95      293.54     11.53 o 
   1   2  14       67.86       78.93     11.07 o 
   2   2  14     1065.02     1184.31     28.62 o 
   3   2  14       25.35       23.18      2.55 o 
   4   2  14      771.47      807.26     26.49 o 
   5   2  14       91.71       87.21      4.14 o 
   6   2  14      356.38      329.56     12.43 o 
   7   2  14       41.44       44.01      4.90 o 
   8   2  14        2.98        9.04      4.41 o 
   9   2  14        7.63        4.21      3.72 o 
   0   3  14     2908.14     2971.19     61.72 o 
   1   3  14      404.02      414.82     16.38 o 
   2   3  14      114.64      127.76      3.78 o 
   3   3  14      146.21      150.45      6.14 o 
   4   3  14      135.22      123.66      4.55 o 
   5   3  14       35.24       35.53      3.45 o 
   6   3  14      262.99      285.77     10.77 o 
   7   3  14       20.11       21.94      4.55 o 
   8   3  14       23.20       24.90      4.90 o 
   0   4  14     1426.57     1434.32     41.71 o 
   1   4  14     1466.64     1519.12     40.74 o 
   2   4  14      185.02      192.48      6.01 o 
   3   4  14       57.16       55.95      3.45 o 
   4   4  14      596.83      652.22     20.80 o 
   5   4  14      297.31      295.41     14.50 o 
   6   4  14       55.41       57.26      3.86 o 
   7   4  14       15.53       22.42      5.24 o 
   8   4  14       78.76       86.30      6.76 o 
   0   5  14      238.72      245.37      8.08 o 
   1   5  14       45.89       47.30      2.22 o 
   2   5  14     1064.73     1031.10     24.65 o 
   3   5  14      195.40      252.21      8.70 o 
   4   5  14      104.76      107.36      4.69 o 
   5   5  14        1.93        3.45      2.69 o 
   6   5  14       72.41       83.34      3.93 o 
   7   5  14       27.14       30.49      5.45 o 
   8   5  14       11.11       11.73      4.62 o 
   0   6  14      389.02      413.46     12.99 o 
   1   6  14      524.59      558.77     15.61 o 
   2   6  14      166.06      156.09      4.69 o 
   3   6  14       51.32       35.25      3.31 o 
   4   6  14      145.47      170.86      5.66 o 
   5   6  14      360.67      368.35     10.98 o 
   6   6  14       33.44       33.04      5.66 o 
   7   6  14       10.99       16.83      6.83 o 
   8   6  14       21.03       28.14      5.52 o 
   0   7  14       85.69       80.72      4.35 o 
   1   7  14      329.89      319.33     28.48 o 
   2   7  14       71.52       54.48      3.04 o 
   3   7  14      307.93      270.08     12.01 o 
   4   7  14       15.21       17.93      3.38 o 
   5   7  14      156.45      176.79      7.52 o 
   6   7  14       58.37       56.29      5.66 o 
   7   7  14        4.03        0.97      5.52 o 
   0   8  14      116.44      140.28      5.38 o 
   1   8  14       65.70       59.65      2.63 o 
   2   8  14       88.67       85.18      3.00 o 
   3   8  14      325.37      335.11     11.12 o 
   4   8  14       22.35       18.28      4.35 o 
   5   8  14       26.01       27.18      5.73 o 
   6   8  14        9.42        7.86      5.38 o 
   7   8  14       25.40       30.90      5.86 o 
   0   9  14      112.27      102.81      4.62 o 
   1   9  14      234.39      243.37      6.81 o 
   2   9  14      291.83      274.81     24.23 o 
   3   9  14       95.71       79.96      5.80 o 
   4   9  14       35.90       34.49      5.04 o 
   5   9  14       62.55       46.36      5.86 o 
   6   9  14        8.53       -4.76      6.00 o 
   0  10  14        0.37        2.69      3.38 o 
   1  10  14      174.86      177.10      5.39 o 
   2  10  14       49.74       41.55      3.63 o 
   3  10  14       91.03       90.86      6.28 o 
   4  10  14       12.10       16.62      4.62 o 
   5  10  14       10.45        4.83      5.52 o 
   0  11  14      136.19      147.93      8.21 o 
   1  11  14        1.14       -0.54      2.88 o 
   2  11  14        1.49        3.74      2.94 o 
   3  11  14       23.67       16.76      5.17 o 
   4  11  14       17.72       24.28      5.52 o 
   0  12  14        1.34        1.24      4.00 o 
   1  12  14        2.34       -2.37      2.99 o 
   2  12  14       25.32       28.59      4.00 o 
   1   0  15      104.45       92.77      2.94 o 
   2   0  15      841.70      859.54     58.78 o 
   3   0  15      253.74      225.44      8.15 o 
   4   0  15      326.93      387.82     19.54 o 
   5   0  15      165.60      181.23      6.56 o 
   6   0  15       35.50       39.66      3.52 o 
   7   0  15      120.85      113.22      6.69 o 
   8   0  15        4.53       -4.69      4.69 o 
   9   0  15       16.90       -0.14      4.14 o 
   0   1  15      107.53      105.44      4.38 o 
   1   1  15      572.43      594.89     19.29 o 
   2   1  15     1307.32     1309.45     22.90 o 
   3   1  15      345.45      357.97     20.03 o 
   4   1  15      523.26      506.42     15.44 o 
   5   1  15       40.66       51.52      2.54 o 
   6   1  15      222.71      237.01      5.66 o 
   7   1  15       47.00       60.04      4.24 o 
   8   1  15       16.90       19.44      3.31 o 
   9   1  15       16.67       14.77      3.05 o 
   0   2  15      409.16      457.42     15.83 o 
   1   2  15      431.08      456.70     12.07 o 
   2   2  15      559.78      609.54     18.70 o 
   3   2  15      340.42      348.51     13.54 o 
   4   2  15      518.49      542.37     22.04 o 
   5   2  15      155.47      149.34      5.38 o 
   6   2  15       22.11       23.52      3.45 o 
   7   2  15      103.85      108.87      6.90 o 
   8   2  15       11.93       29.52      6.48 o 
   0   3  15       49.68       36.29      2.83 o 
   1   3  15       51.91       57.54      3.17 o 
   2   3  15       65.63       50.65     12.21 o 
   3   3  15      658.85      676.38     24.48 o 
   4   3  15      333.12      361.50     12.15 o 
   5   3  15      198.50      208.85      7.18 o 
   6   3  15       74.26       74.78      4.21 o 
   7   3  15       25.52       19.11      5.45 o 
   8   3  15       30.22       44.91      5.79 o 
   0   4  15      964.57      935.67     31.78 o 
   1   4  15      511.17      516.93     25.02 o 
   2   4  15      111.57       98.25      8.66 o 
   3   4  15      421.54      417.79     12.92 o 
   4   4  15      730.02      792.68     23.92 o 
   5   4  15      661.32      693.81     17.62 o 
   6   4  15       50.61       62.16      3.86 o 
   7   4  15       30.39       45.18      5.38 o 
   8   4  15        7.08        9.31      6.90 o 
   0   5  15       75.07       83.76      3.86 o 
   1   5  15       77.06       95.32      2.78 o 
   2   5  15      472.22      474.24     14.99 o 
   3   5  15      490.36      491.70     19.83 o 
   4   5  15      139.00      122.55      5.38 o 
   5   5  15      222.97      221.28      6.56 o 
   6   5  15       12.52       23.80      4.48 o 
   7   5  15       21.24       25.80      5.17 o 
   8   5  15       17.68       19.18      4.69 o 
   0   6  15      123.19      123.38      4.76 o 
   1   6  15      487.08      487.86     20.14 o 
   2   6  15        6.75        6.99      1.73 o 
   3   6  15      311.92      351.43     14.98 o 
   4   6  15      286.41      293.39     12.01 o 
   5   6  15      245.64      237.30      8.83 o 
   6   6  15       49.57       37.32      5.10 o 
   7   6  15        8.21        2.97      6.41 o 
   0   7  15      141.94      142.22      5.11 o 
   1   7  15       83.87       74.59      2.85 o 
   2   7  15       51.36       44.00      2.51 o 
   3   7  15       65.25       67.47      4.14 o 
   4   7  15      402.96      414.18     11.88 o 
   5   7  15       69.62       57.88      5.59 o 
   6   7  15       85.53       92.72      6.69 o 
   7   7  15        3.59        3.31      5.31 o 
   0   8  15      295.91      317.36     12.50 o 
   1   8  15       20.40       21.02      4.28 o 
   2   8  15       43.02       45.23      4.21 o 
   3   8  15      194.79      203.03      5.87 o 
   4   8  15      167.77      152.43      7.25 o 
   5   8  15       29.18       36.63      5.52 o 
   6   8  15       20.44       27.66      5.93 o 
   0   9  15       38.02       33.73      3.31 o 
   1   9  15       48.73       34.04      2.31 o 
   2   9  15      125.76      108.53      8.00 o 
   3   9  15       14.39       13.93      4.55 o 
   4   9  15        5.62       -2.21      4.07 o 
   5   9  15       72.57       53.40      5.93 o 
   6   9  15       12.90       33.39      6.97 o 
   0  10  15       20.24       39.52      4.90 o 
   1  10  15      104.89       92.83      4.52 o 
   2  10  15       25.05       28.98      4.17 o 
   3  10  15        7.85        3.31      4.07 o 
   4  10  15       45.42       48.36      6.35 o 
   5  10  15        5.46       17.73      5.24 o 
   0  11  15        0.83        4.97      5.79 o 
   1  11  15      236.61      213.39      7.97 o 
   2  11  15       63.31       70.30      8.66 o 
   3  11  15      123.14      135.23      8.21 o 
   4  11  15        8.74        5.31      5.31 o 
   0  12  15        0.23       -4.28      5.86 o 
   1  12  15       31.73       33.49      4.27 o 
   2  12  15        8.27       11.09      4.10 o 
   0   0  16      984.25      833.85     33.74 o 
   1   0  16        9.73       18.57      6.59 o 
   2   0  16     1468.40     1493.38    110.67 o 
   3   0  16       56.60       54.85      3.17 o 
   4   0  16       12.74       18.28      2.83 o 
   5   0  16      141.90      156.58      5.18 o 
   6   0  16       35.33       41.39      3.66 o 
   7   0  16       20.81       17.80      4.55 o 
   8   0  16        3.32       -1.66      5.24 o 
   0   1  16       53.03       59.45      2.12 o 
   1   1  16       72.35       87.06      7.39 o 
   2   1  16      780.05      798.32     17.65 o 
   3   1  16      197.17      202.18      4.86 o 
   4   1  16       25.81       26.33      2.19 o 
   5   1  16      392.32      382.78     21.51 o 
   6   1  16      565.77      605.73     10.76 o 
   7   1  16       39.84       47.23      4.14 o 
   8   1  16       21.02       21.59      5.14 o 
   0   2  16       27.62       23.80      2.35 o 
   1   2  16      398.79      376.09      9.84 o 
   2   2  16      210.24      247.56      7.42 o 
   3   2  16       66.43       82.17      3.79 o 
   4   2  16      162.23      166.87      5.87 o 
   5   2  16      128.84      128.55      4.97 o 
   6   2  16        2.28        5.52      2.90 o 
   7   2  16      136.11      124.89      7.31 o 
   8   2  16       17.81       17.80      5.52 o 
   0   3  16      479.76      440.12     15.27 o 
   1   3  16      510.11      516.05     25.30 o 
   2   3  16       98.77      102.49      2.85 o 
   3   3  16      306.10      340.15     11.39 o 
   4   3  16      770.95      823.45     23.30 o 
   5   3  16      424.47      431.58     14.30 o 
   6   3  16      243.26      268.15      9.52 o 
   7   3  16        9.86       17.73      4.41 o 
   8   3  16       16.42       19.59      5.04 o 
   0   4  16        0.00        5.04      2.14 o 
   1   4  16      119.84      111.31      5.04 o 
   2   4  16        5.71        7.04      4.93 o 
   3   4  16      806.79      755.92     24.42 o 
   4   4  16      305.22      278.65      8.98 o 
   5   4  16      130.03      108.95      4.76 o 
   6   4  16      441.47      474.70     10.84 o 
   7   4  16       63.73       76.92      6.14 o 
   8   4  16       46.04       53.81      6.35 o 
   0   5  16       51.43       42.57      3.17 o 
   1   5  16        2.87        1.90      3.55 o 
   2   5  16      295.47      273.50     25.62 o 
   3   5  16      939.88      968.95     24.15 o 
   4   5  16     1231.76     1246.26     23.40 o 
   5   5  16       90.15       83.21      4.35 o 
   6   5  16        7.71        9.66      4.35 o 
   7   5  16       45.00       49.87      5.79 o 
   8   5  16       12.81       15.31      4.76 o 
   0   6  16       44.70       44.77      3.24 o 
   1   6  16       19.81       26.12      2.14 o 
   2   6  16       44.51       37.29      2.36 o 
   3   6  16      125.87      121.79      4.83 o 
   4   6  16      759.96      815.00     17.14 o 
   5   6  16       55.98       58.57      3.73 o 
   6   6  16       32.91       35.80      5.38 o 
   7   6  16       27.26       37.04      7.59 o 
   0   7  16      172.44      179.29      6.14 o 
   1   7  16       73.17       72.74      3.17 o 
   2   7  16      113.01      102.93      3.83 o 
   3   7  16       22.35       10.48      3.31 o 
   4   7  16       65.69       49.19      3.93 o 
   5   7  16       47.72       45.87      4.97 o 
   6   7  16        4.01       -4.07      4.55 o 
   7   7  16       14.67       24.14      8.07 o 
   0   8  16       34.68       28.21      3.17 o 
   1   8  16       52.11       48.02      5.48 o 
   2   8  16      170.59      170.14      5.52 o 
   3   8  16       15.78       14.83      2.90 o 
   4   8  16      130.18      124.13      7.31 o 
   5   8  16       14.76       17.59      4.48 o 
   6   8  16        6.25        3.17      4.76 o 
   0   9  16        3.19        4.07      2.41 o 
   1   9  16       71.19       53.34      8.11 o 
   2   9  16        3.98        1.47      2.56 o 
   3   9  16       63.18       57.67      5.59 o 
   4   9  16       27.24       16.00      5.17 o 
   5   9  16       20.69       20.69      5.04 o 
   6   9  16        8.24        0.48      5.45 o 
   0  10  16       10.50        5.93      3.93 o 
   1  10  16      126.41      116.37      4.76 o 
   2  10  16        0.50        1.54      2.76 o 
   3  10  16       28.38       24.83      6.07 o 
   4  10  16        0.79       14.69      7.24 o 
   5  10  16        8.69        5.66      4.48 o 
   0  11  16       24.25        7.66      4.69 o 
   1  11  16        4.89       11.04      2.93 o 
   2  11  16       43.86       44.45      4.44 o 
   3  11  16       19.73       30.07      5.24 o 
   4  11  16        2.55       -4.97      4.97 o 
   0  12  16        0.04       -2.97      3.93 o 
   1  12  16        1.39        3.14      3.50 o 
   2  12  16        2.13        0.21      4.62 o 
   1   0  17       21.94       23.77      1.70 o 
   2   0  17      275.44      258.49     13.53 o 
   3   0  17      498.05      518.21     23.36 o 
   4   0  17      438.71      432.91     18.10 o 
   5   0  17      358.67      334.76     13.60 o 
   6   0  17      421.83      425.74     11.81 o 
   7   0  17      237.36      230.73      8.56 o 
   8   0  17        6.98        8.42      4.62 o 
   0   1  17      190.85      209.99      6.79 o 
   1   1  17      128.24      108.38      9.25 o 
   2   1  17       51.38       51.35      5.01 o 
   3   1  17      349.21      370.25      9.50 o 
   4   1  17      115.28      124.02      3.41 o 
   5   1  17      109.35      105.54      3.28 o 
   6   1  17      328.49      356.65      7.91 o 
   7   1  17       88.43      102.31      5.21 o 
   8   1  17        1.74        3.79      6.69 o 
   0   2  17       64.58       73.34      3.52 o 
   1   2  17      543.11      446.86     11.96 o 
   2   2  17      291.34      292.99      8.18 o 
   3   2  17      108.68      115.72      4.42 o 
   4   2  17       47.65       45.88      3.52 o 
   5   2  17      425.03      423.98     14.71 o 
   6   2  17       81.09       74.99      4.14 o 
   7   2  17      113.31      108.25      6.83 o 
   8   2  17       86.62      102.04      7.45 o 
   0   3  17      209.83      203.37      8.84 o 
   1   3  17       35.02       25.87      2.69 o 
   2   3  17      151.76      163.54      4.29 o 
   3   3  17      111.28       99.09      4.35 o 
   4   3  17      151.68      152.16      5.52 o 
   5   3  17        7.44        4.55      3.03 o 
   6   3  17       65.39       68.78      4.00 o 
   7   3  17       87.72       98.04      6.90 o 
   8   3  17       38.61       54.36      7.52 o 
   0   4  17      166.23      160.19      5.59 o 
   1   4  17       71.21       80.93      3.66 o 
   2   4  17      258.56      288.43     11.25 o 
   3   4  17      120.58      123.65      4.83 o 
   4   4  17      139.02      129.25      5.04 o 
   5   4  17      104.42      113.02      4.76 o 
   6   4  17        2.39        3.59      4.21 o 
   7   4  17       30.95       47.32      6.28 o 
   8   4  17      146.20      192.23      9.52 o 
   0   5  17      316.77      338.36     11.32 o 
   1   5  17      180.81      191.46      5.29 o 
   2   5  17      177.36      181.79      8.39 o 
   3   5  17      175.25      203.31      6.76 o 
   4   5  17      246.14      279.28     12.70 o 
   5   5  17      174.77      166.38      5.18 o 
   6   5  17       84.02       92.31      6.35 o 
   7   5  17       43.74       69.05      6.42 o 
   8   5  17       15.06       21.38      6.76 o 
   0   6  17       71.62       65.40      3.73 o 
   1   6  17      515.60      513.52     13.29 o 
   2   6  17        6.47        9.96      3.83 o 
   3   6  17      182.53      187.99      6.63 o 
   4   6  17      234.36      263.11     10.35 o 
   5   6  17      315.00      302.23      9.32 o 
   6   6  17        7.87        8.14      4.41 o 
   7   6  17       30.44       38.28      5.79 o 
   0   7  17      647.73      642.95     18.04 o 
   1   7  17       20.58       23.22      8.62 o 
   2   7  17       14.82        7.16      1.86 o 
   3   7  17      836.72      805.05     16.32 o 
   4   7  17       92.90       80.65      4.07 o 
   5   7  17        5.15       -0.41      6.14 o 
   6   7  17       20.39       19.18      4.97 o 
   7   7  17       14.47       37.18      6.07 o 
   0   8  17      182.66      197.30      6.14 o 
   1   8  17        4.21        3.28      1.61 o 
   2   8  17       32.90       32.23      2.26 o 
   3   8  17       19.35       16.42      4.48 o 
   4   8  17       25.38       23.87      4.48 o 
   5   8  17       94.28       83.13      7.45 o 
   6   8  17       44.95       60.77      6.00 o 
   0   9  17       46.61       36.01      4.69 o 
   1   9  17      238.87      234.66      6.59 o 
   2   9  17       74.78       66.79      9.28 o 
   3   9  17       24.54       23.45      4.90 o 
   4   9  17       40.91       38.56      5.38 o 
   5   9  17       21.38       14.49      5.93 o 
   0  10  17       99.37      100.94      6.62 o 
   1  10  17        2.38        0.16      2.76 o 
   2  10  17       27.33       23.54      4.24 o 
   3  10  17        1.71        0.83      4.55 o 
   4  10  17        1.70       -2.35      4.55 o 
   0  11  17        0.02        3.66      4.69 o 
   1  11  17       31.21       21.70      3.51 o 
   2  11  17        3.99        9.01      3.33 o 
   3  11  17       59.89       83.68      6.97 o 
   0  12  17       23.83       12.83      5.66 o 
   1  12  17       61.86       76.51      9.76 o 
   0   0  18       32.54       31.46      2.55 o 
   1   0  18      122.68      156.01     16.87 o 
   2   0  18      387.82      409.09     13.40 o 
   3   0  18        3.92       -1.03      2.41 o 
   4   0  18        5.93        3.66      2.35 o 
   5   0  18      496.19      498.47     15.47 o 
   6   0  18       69.57       64.78      4.00 o 
   7   0  18        7.39       11.17      4.07 o 
   8   0  18       11.87        9.93      5.45 o 
   0   1  18       38.21       37.94      3.59 o 
   1   1  18      111.82      123.32      2.60 o 
   2   1  18       72.02       69.17      1.99 o 
   3   1  18      150.63      179.93      5.37 o 
   4   1  18       68.35       86.12      2.83 o 
   5   1  18      218.31      224.29     10.28 o 
   6   1  18      265.56      275.50      6.81 o 
   7   1  18       34.88       45.52      3.61 o 
   8   1  18       57.10       69.19      4.66 o 
   0   2  18      192.17      182.17      7.18 o 
   1   2  18      125.14      119.53      5.56 o 
   2   2  18      216.70      215.14      7.84 o 
   3   2  18      281.35      278.04     10.15 o 
   4   2  18       24.36       27.52      2.97 o 
   5   2  18      186.07      191.44      5.66 o 
   6   2  18        5.72       10.55      2.83 o 
   7   2  18       37.98       47.11      5.52 o 
   8   2  18       10.00       22.49      5.31 o 
   0   3  18      952.16      956.57     30.18 o 
   1   3  18       93.02       90.18      4.00 o 
   2   3  18      160.19      147.91     10.08 o 
   3   3  18      317.34      330.68     10.91 o 
   4   3  18      375.52      373.87     15.26 o 
   5   3  18      477.47      485.50     13.74 o 
   6   3  18      263.50      275.06      8.70 o 
   7   3  18       35.17       36.91      6.14 o 
   8   3  18       26.16       26.01      5.45 o 
   0   4  18      270.43      296.26      9.80 o 
   1   4  18      164.00      155.49      5.11 o 
   2   4  18       59.95       83.76     15.49 o 
   3   4  18      935.37      885.76     23.52 o 
   4   4  18      148.98      134.77      4.97 o 
   5   4  18      343.83      355.01     11.05 o 
   6   4  18        2.59        6.48      4.14 o 
   7   4  18      126.44      157.10      8.21 o 
   8   4  18        5.97        9.66      5.31 o 
   0   5  18       20.74        9.31      2.55 o 
   1   5  18       39.95       28.47      4.93 o 
   2   5  18        8.09        7.11      4.86 o 
   3   5  18      435.93      409.44     15.75 o 
   4   5  18      176.65      158.66      5.45 o 
   5   5  18       77.61       83.62      4.07 o 
   6   5  18       55.13       51.46      5.79 o 
   7   5  18       57.76       66.57      7.59 o 
   0   6  18        6.04       10.76      2.62 o 
   1   6  18        7.03        5.14      1.73 o 
   2   6  18      302.47      311.29      9.56 o 
   3   6  18      138.99      143.53      5.11 o 
   4   6  18      175.84      206.20      5.93 o 
   5   6  18      212.97      219.67      8.21 o 
   6   6  18        2.43       14.76      6.41 o 
   7   6  18      113.85      134.40      8.14 o 
   0   7  18      113.61      112.33      4.83 o 
   1   7  18        4.04        1.93      2.14 o 
   2   7  18        2.61        2.63      1.75 o 
   3   7  18      216.34      209.67      8.97 o 
   4   7  18       36.27       39.60      4.83 o 
   5   7  18        3.64        9.10      3.86 o 
   6   7  18        6.17        2.76      4.35 o 
   0   8  18      281.61      266.25     10.56 o 
   1   8  18      103.33      102.04      6.18 o 
   2   8  18        2.42        4.57      1.68 o 
   3   8  18        8.33        3.17      3.66 o 
   4   8  18       50.21       63.53      5.86 o 
   5   8  18        8.68        6.00      4.48 o 
   6   8  18       34.34       45.80      6.42 o 
   0   9  18       10.61        6.97      4.21 o 
   1   9  18       10.03       10.34      2.85 o 
   2   9  18       12.33       13.07      3.06 o 
   3   9  18       18.55       20.69      4.76 o 
   4   9  18       28.10       25.66      4.90 o 
   5   9  18       64.01       79.68      8.35 o 
   0  10  18       90.03       98.52      6.83 o 
   1  10  18       23.68       34.85      3.43 o 
   2  10  18       10.71       16.07      3.12 o 
   3  10  18        7.94        7.79      4.62 o 
   4  10  18        0.02        7.31      4.69 o 
   0  11  18       12.47        8.14      4.35 o 
   1  11  18        2.10        4.87      2.96 o 
   2  11  18       12.44        6.14      6.48 o 
   3  11  18       11.43        6.28      4.62 o 
   1   0  19       58.24       75.70     13.35 o 
   2   0  19      277.52      284.75      9.80 o 
   3   0  19      238.71      258.94      8.84 o 
   4   0  19      164.35      160.45      5.24 o 
   5   0  19      342.93      366.07     12.43 o 
   6   0  19        0.25       -2.69      2.69 o 
   7   0  19       25.35       26.14      4.83 o 
   8   0  19        2.87        1.72      6.21 o 
   0   1  19      164.55      162.15      4.43 o 
   1   1  19       28.37       28.63      4.30 o 
   2   1  19       38.04       29.85      1.64 o 
   3   1  19      160.29      187.38      4.44 o 
   4   1  19       11.69        9.22      1.78 o 
   5   1  19      145.44      162.71      3.68 o 
   6   1  19       96.87       97.17      3.02 o 
   7   1  19       12.60       13.52      3.17 o 
   8   1  19       58.72       82.16     11.59 o 
   0   2  19      450.77      469.77     15.55 o 
   1   2  19      469.76      425.81     11.58 o 
   2   2  19       57.55       52.03      5.38 o 
   3   2  19        1.11       -1.86      2.07 o 
   4   2  19       21.96       25.25      3.10 o 
   5   2  19      618.56      583.19     14.79 o 
   6   2  19        5.83        8.55      6.21 o 
   7   2  19       31.10       36.08      5.66 o 
   8   2  19       64.98       74.71      6.76 o 
   0   3  19        4.93        2.97      2.14 o 
   1   3  19       75.94       65.89      3.66 o 
   2   3  19      463.41      485.37     14.16 o 
   3   3  19      409.78      439.96     18.51 o 
   4   3  19       36.40       40.42      3.52 o 
   5   3  19      117.18      138.00      4.97 o 
   6   3  19        4.93       11.11      4.35 o 
   7   3  19        8.55       10.14      4.76 o 
   8   3  19       81.46       89.75      7.24 o 
   0   4  19        4.10        7.73      2.28 o 
   1   4  19      214.83      201.35      6.76 o 
   2   4  19      134.95      124.19      6.04 o 
   3   4  19      166.12      179.08      5.80 o 
   4   4  19       92.60       83.55      4.28 o 
   5   4  19       28.08       13.87      2.97 o 
   6   4  19       35.92       50.15      5.79 o 
   7   4  19       85.02      113.35      7.80 o 
   0   5  19       38.49       35.94      3.17 o 
   1   5  19       76.03       68.85      2.71 o 
   2   5  19      306.81      272.08      6.15 o 
   3   5  19      153.20      172.17      5.73 o 
   4   5  19       19.78       15.66      3.38 o 
   5   5  19      118.18      125.23      6.62 o 
   6   5  19       35.57       45.67      6.00 o 
   7   5  19        6.00       -2.21      5.10 o 
   0   6  19       86.98       96.94      4.35 o 
   1   6  19      254.04      267.59     11.46 o 
   2   6  19       24.13       28.09      2.19 o 
   3   6  19       46.62       47.81      3.66 o 
   4   6  19       54.09       42.56      3.45 o 
   5   6  19       45.53       45.39      5.86 o 
   6   6  19       11.85       10.55      4.90 o 
   7   6  19       58.88       67.26      6.76 o 
   0   7  19       98.34       87.83      4.35 o 
   1   7  19       42.24       37.20      3.31 o 
   2   7  19      160.14      153.77      3.90 o 
   3   7  19      170.44      145.67      4.97 o 
   4   7  19      191.15      147.68      7.25 o 
   5   7  19        4.21        1.10      5.10 o 
   6   7  19       16.77       20.35      4.83 o 
   0   8  19      216.22      215.12      8.63 o 
   1   8  19        1.32       -1.43      1.43 o 
   2   8  19        6.62        6.24      2.44 o 
   3   8  19       80.31       71.06      5.73 o 
   4   8  19       91.09       97.07      6.76 o 
   5   8  19       45.38       52.36      6.14 o 
   6   8  19       10.26       14.62      5.79 o 
   0   9  19      129.42      115.09      6.83 o 
   1   9  19       59.63       43.45      3.72 o 
   2   9  19       16.25        8.80      3.05 o 
   3   9  19        3.54        1.52      4.00 o 
   4   9  19        4.55        4.41      4.69 o 
   5   9  19        6.52       15.59      5.31 o 
   0  10  19        0.00        4.69      3.86 o 
   1  10  19       43.07       55.86      9.83 o 
   2  10  19       38.35       30.63      3.90 o 
   3  10  19       13.03       17.52      4.69 o 
   4  10  19       27.25       21.11      5.86 o 
   0  11  19        0.19       10.14      6.00 o 
   1  11  19       19.87       14.34      3.41 o 
   2  11  19       13.85       17.05      3.55 o 
   0   0  20      630.43      580.08     22.61 o 
   1   0  20      434.04      405.80     12.40 o 
   2   0  20      861.95      952.08     28.99 o 
   3   0  20      297.70      303.38      9.74 o 
   4   0  20      503.68      468.31     15.75 o 
   5   0  20      260.25      285.36     10.56 o 
   6   0  20      134.13      139.59      7.31 o 
   7   0  20        1.05        7.73      4.48 o 
   8   0  20        6.78       12.76      4.90 o 
   0   1  20      106.03      104.57      2.88 o 
   1   1  20      548.07      501.60     12.41 o 
   2   1  20      235.30      228.21      6.33 o 
   3   1  20      102.87      120.07      3.43 o 
   4   1  20       66.44       77.59      2.83 o 
   5   1  20       53.88       58.24      3.41 o 
   6   1  20      104.02      119.05      4.71 o 
   7   1  20       82.42       90.97      4.66 o 
   8   1  20        3.18        3.88      3.85 o 
   0   2  20      875.92      851.87     28.30 o 
   1   2  20       25.76       22.62      1.98 o 
   2   2  20      253.29      248.74      9.42 o 
   3   2  20      160.94      163.97      5.24 o 
   4   2  20       89.34       89.42      4.21 o 
   5   2  20      189.90      197.58      6.07 o 
   6   2  20      137.44      160.43      7.59 o 
   7   2  20       14.06       21.73      6.14 o 
   8   2  20       15.47       11.31      5.73 o 
   0   3  20       16.40       18.00      2.55 o 
   1   3  20       12.96       11.73      2.55 o 
   2   3  20       19.22       24.09      3.93 o 
   3   3  20        9.16       10.69      2.76 o 
   4   3  20      269.01      270.74     11.53 o 
   5   3  20       98.67      106.25      4.48 o 
   6   3  20       39.35       36.63      5.10 o 
   7   3  20       66.19       74.16      6.48 o 
   8   3  20        9.48       19.11      5.79 o 
   0   4  20        9.14        6.35      2.41 o 
   1   4  20      868.99      854.17     17.07 o 
   2   4  20       48.93       51.33      7.35 o 
   3   4  20      164.84      178.18      5.93 o 
   4   4  20      442.83      439.45     13.05 o 
   5   4  20       42.04       37.94      3.24 o 
   6   4  20       81.84       82.30      6.62 o 
   7   4  20        5.86        6.69      6.07 o 
   0   5  20       40.28       50.91      3.59 o 
   1   5  20        2.69        0.83      2.14 o 
   2   5  20       81.31       68.28      5.04 o 
   3   5  20       80.25       86.31      4.48 o 
   4   5  20      920.69      999.72     16.80 o 
   5   5  20       45.33       68.29      5.79 o 
   6   5  20       15.23       27.94      6.35 o 
   7   5  20       38.96       54.56      6.42 o 
   0   6  20      125.41      117.51      4.83 o 
   1   6  20       74.22       70.37     10.49 o 
   2   6  20       57.91       59.61      2.63 o 
   3   6  20       72.93       80.99      4.07 o 
   4   6  20      113.61       89.56      5.93 o 
   5   6  20       34.20       39.53      5.17 o 
   6   6  20        7.76       13.59      4.97 o 
   7   6  20        5.79        9.10      6.14 o 
   0   7  20        2.86        3.66      2.41 o 
   1   7  20       17.25       18.22      2.00 o 
   2   7  20       36.40       31.88      4.55 o 
   3   7  20        5.21       -4.21      4.21 o 
   4   7  20       37.45       40.42      6.55 o 
   5   7  20       31.77       34.08      5.10 o 
   6   7  20       22.98       25.66      5.66 o 
   0   8  20       11.78       10.35      2.62 o 
   1   8  20       32.61       34.75      4.83 o 
   2   8  20       30.08       38.55      3.38 o 
   3   8  20        8.23        3.52      3.59 o 
   4   8  20       16.25        7.66      4.62 o 
   5   8  20        3.18        1.72      4.35 o 
   0   9  20        3.56       -2.69      4.00 o 
   1   9  20       80.82       61.76      7.14 o 
   2   9  20       10.33        7.05      3.10 o 
   3   9  20       12.72       11.04      4.55 o 
   4   9  20        3.68        3.52      4.41 o 
   5   9  20       13.36        5.24      5.10 o 
   0  10  20       92.84       93.76      6.76 o 
   1  10  20       71.29       76.63      4.32 o 
   2  10  20       44.53       48.64      4.14 o 
   3  10  20        8.99        9.73      5.45 o 
   4  10  20       21.03       24.07      6.21 o 
   0  11  20        2.54        4.62      4.55 o 
   1  11  20       14.40       10.76      7.14 o 
   2  11  20       34.46       40.77      4.24 o 
   1   0  21        0.08        5.86      6.31 o 
   2   0  21       39.30       23.25      3.31 o 
   3   0  21       22.94       25.38      2.90 o 
   4   0  21       21.13       20.76      3.52 o 
   5   0  21      202.21      182.47      5.31 o 
   6   0  21       36.17       53.74      5.79 o 
   7   0  21        8.40       15.31      4.28 o 
   8   0  21        8.26       -0.28      4.97 o 
   0   1  21        1.76        8.84      1.70 o 
   1   1  21      577.95      568.57     12.41 o 
   2   1  21      241.52      249.27      5.19 o 
   3   1  21       19.49       17.22      1.88 o 
   4   1  21       65.24       59.95      2.71 o 
   5   1  21       58.13       64.49      2.73 o 
   6   1  21      445.76      476.86     18.99 o 
   7   1  21        6.03       10.97      3.39 o 
   8   1  21        0.21       -1.61      4.24 o 
   0   2  21       32.90       33.66      3.59 o 
   1   2  21      100.58      124.39     20.11 o 
   2   2  21      165.18      179.05     12.25 o 
   3   2  21      292.42      284.30      8.98 o 
   4   2  21      329.60      359.92     12.63 o 
   5   2  21       76.31       71.47      3.93 o 
   6   2  21       74.88       88.65      6.48 o 
   7   2  21       16.05       11.45      7.10 o 
   0   3  21      118.21      105.23      4.62 o 
   1   3  21      428.55      421.63     17.27 o 
   2   3  21      314.60      287.16     16.26 o 
   3   3  21        4.53        6.62      2.28 o 
   4   3  21       23.54       23.80      3.10 o 
   5   3  21       75.37       73.61      3.93 o 
   6   3  21      228.23      243.62      8.56 o 
   7   3  21       44.01       60.22      6.14 o 
   0   4  21      114.54      112.20      4.49 o 
   1   4  21      138.13      123.03      3.37 o 
   2   4  21       71.22       70.95     12.31 o 
   3   4  21       92.12      100.32      4.48 o 
   4   4  21       15.69       22.62      3.17 o 
   5   4  21       28.67       13.24      4.35 o 
   6   4  21        6.40       10.21      4.28 o 
   7   4  21       16.83       22.56      5.17 o 
   0   5  21      266.96      268.67      8.42 o 
   1   5  21        0.72        0.72      1.72 o 
   2   5  21      124.24      107.35      4.86 o 
   3   5  21      186.68      187.16      5.73 o 
   4   5  21        1.06       -2.76      2.76 o 
   5   5  21        5.88       11.38      4.14 o 
   6   5  21       13.78       16.62      4.62 o 
   7   5  21       24.39       38.97      5.93 o 
   0   6  21       94.61      101.15      4.48 o 
   1   6  21      190.09      191.73      9.32 o 
   2   6  21       52.55       52.33      2.61 o 
   3   6  21       83.16       84.65      4.21 o 
   4   6  21       28.35       18.76      4.97 o 
   5   6  21       16.36       18.14      4.69 o 
   6   6  21        9.46       14.14      6.14 o 
   0   7  21        2.02        1.66      2.21 o 
   1   7  21       14.74       13.82      1.82 o 
   2   7  21       27.90       25.35      1.95 o 
   3   7  21       72.41       69.95      5.45 o 
   4   7  21       73.50       68.23      5.93 o 
   5   7  21        7.17        7.73      4.48 o 
   6   7  21       27.41       23.52      5.52 o 
   0   8  21      154.20      177.75      7.31 o 
   1   8  21       32.32       26.56      3.30 o 
   2   8  21       32.54       33.77      3.52 o 
   3   8  21       17.77       15.38      4.14 o 
   4   8  21       40.16       38.01      5.38 o 
   5   8  21       47.32       46.84      6.00 o 
   0   9  21        0.46       -3.59      3.59 o 
   1   9  21       34.65       37.59      3.51 o 
   2   9  21       15.63       13.88      2.92 o 
   3   9  21       17.30       12.35      4.97 o 
   4   9  21        0.91       -7.59      7.59 o 
   0  10  21        1.08        5.86      4.21 o 
   1  10  21       14.98       17.46      3.24 o 
   2  10  21       30.57       48.95      4.29 o 
   3  10  21        6.06       15.73      4.55 o 
   0  11  21       34.07       35.87      5.73 o 
   1  11  21       27.89       25.04      3.71 o 
   0   0  22        4.23        8.14      2.41 o 
   1   0  22      324.47      285.38     31.52 o 
   2   0  22     1360.66     1310.21     27.85 o 
   3   0  22       70.66       69.54      3.66 o 
   4   0  22      276.93      272.88     10.98 o 
   5   0  22       96.11       79.76      3.93 o 
   6   0  22      237.95      246.18      8.97 o 
   7   0  22        0.97       -3.31      4.00 o 
   0   1  22      299.85      295.22     11.88 o 
   1   1  22     1570.64     1486.77     32.65 o 
   2   1  22      207.81      202.19      4.01 o 
   3   1  22       61.57       65.48      3.14 o 
   4   1  22      183.17      180.69      3.85 o 
   5   1  22      226.96      231.29      5.98 o 
   6   1  22       66.79       63.94      4.38 o 
   7   1  22        4.99        7.33      3.45 o 
   0   2  22      886.84      835.98     24.14 o 
   1   2  22      153.10      131.79      4.04 o 
   2   2  22      242.78      226.89     11.42 o 
   3   2  22       66.13       62.44      3.86 o 
   4   2  22      114.60      137.17      4.90 o 
   5   2  22      164.85      173.48      4.97 o 
   6   2  22       27.41       40.84      6.07 o 
   7   2  22       19.06       26.35      5.24 o 
   0   3  22       82.85       90.52      4.28 o 
   1   3  22       96.52       89.97      4.35 o 
   2   3  22      236.14      242.73     19.67 o 
   3   3  22       26.00       19.87      2.90 o 
   4   3  22       14.58       15.93      3.38 o 
   5   3  22       41.88       39.04      5.59 o 
   6   3  22       86.46      113.56      7.11 o 
   7   3  22       16.94       44.84      6.35 o 
   0   4  22        0.34       -2.35      2.41 o 
   1   4  22      238.48      235.23      5.27 o 
   2   4  22      274.48      273.02      7.18 o 
   3   4  22      261.22      247.12      6.97 o 
   4   4  22       39.05       50.56      3.45 o 
   5   4  22       41.63       48.70      5.04 o 
   6   4  22        6.72        6.83      4.48 o 
   7   4  22       40.85       57.60      6.90 o 
   0   5  22       40.58       48.15      3.66 o 
   1   5  22      115.05       86.01      4.86 o 
   2   5  22       83.18       88.68     10.35 o 
   3   5  22      117.03      104.26      4.48 o 
   4   5  22      145.63      162.78      7.31 o 
   5   5  22       32.90       19.45      4.28 o 
   6   5  22       27.49       26.97      6.21 o 
   7   5  22        6.09        9.52      5.45 o 
   0   6  22       24.61       19.25      2.97 o 
   1   6  22       50.33       45.37      4.66 o 
   2   6  22       96.25       90.25      3.00 o 
   3   6  22      102.16       95.28      6.00 o 
   4   6  22        6.97        3.10      4.76 o 
   5   6  22       33.55       44.56      5.52 o 
   6   6  22        7.49        9.24      4.76 o 
   0   7  22        0.62        0.41      2.28 o 
   1   7  22       68.98       62.54      7.14 o 
   2   7  22       40.61       48.89      3.70 o 
   3   7  22        2.16        3.45      4.21 o 
   4   7  22       32.88       37.87      7.73 o 
   5   7  22       24.59       21.59      5.52 o 
   6   7  22        2.06       -4.97      4.97 o 
   0   8  22       74.86       77.82      5.80 o 
   1   8  22       29.39       30.07      5.97 o 
   2   8  22       15.51        8.59      5.73 o 
   3   8  22        6.60        3.38      5.52 o 
   4   8  22       23.91       19.25      5.17 o 
   5   8  22        2.52        7.59      4.28 o 
   0   9  22       25.34       24.69      4.62 o 
   1   9  22      172.99      156.47      7.00 o 
   2   9  22       11.48       11.95      5.41 o 
   3   9  22       13.69       15.31      4.62 o 
   4   9  22        8.15       16.90      7.73 o 
   0  10  22       33.24       38.49      5.31 o 
   1  10  22       23.82       19.42      3.69 o 
   2  10  22       16.11       19.70      3.53 o 
   3  10  22        5.97       11.24      4.97 o 
   1   0  23       44.57       36.83     11.18 o 
   2   0  23     1849.22     1769.63     30.25 o 
   3   0  23        7.74        9.24      2.76 o 
   4   0  23       89.86       97.35      4.28 o 
   5   0  23       24.26       29.39      4.41 o 
   6   0  23        1.47        2.76      3.86 o 
   7   0  23        3.03       -1.24      5.04 o 
   0   1  23      114.69      105.78      3.15 o 
   1   1  23      569.26      537.24      9.79 o 
   2   1  23       70.64       80.11      2.96 o 
   3   1  23       54.09       47.36      3.31 o 
   4   1  23      160.27      177.29      4.90 o 
   5   1  23       66.63       72.63      3.99 o 
   6   1  23      135.15      147.58      7.21 o 
   7   1  23       65.79       70.74      8.35 o 
   0   2  23       36.04       40.84      4.00 o 
   1   2  23      560.85      566.12     31.79 o 
   2   2  23      431.88      415.50     18.41 o 
   3   2  23      166.08      169.97      5.52 o 
   4   2  23       99.36      100.80      4.35 o 
   5   2  23       32.84       31.59      4.83 o 
   6   2  23        6.01        6.21      5.17 o 
   7   2  23       15.83       25.94      5.73 o 
   0   3  23       13.89       15.73      3.45 o 
   1   3  23      483.28      510.84     16.79 o 
   2   3  23       17.91       23.72      2.59 o 
   3   3  23        7.94       11.93      2.69 o 
   4   3  23       79.10       73.20      3.79 o 
   5   3  23       30.42       27.39      4.41 o 
   6   3  23        5.72        9.45      4.76 o 
   7   3  23       50.95       49.19      6.69 o 
   0   4  23      640.69      583.70     17.62 o 
   1   4  23       35.63       36.26      2.45 o 
   2   4  23       29.93       29.02      2.34 o 
   3   4  23      191.98      178.47      5.73 o 
   4   4  23       20.03       13.45      4.07 o 
   5   4  23       12.34       10.21      4.69 o 
   6   4  23       21.99       22.83      4.97 o 
   7   4  23        3.48       -1.38      4.97 o 
   0   5  23      292.26      291.67     11.46 o 
   1   5  23      363.52      345.84     10.77 o 
   2   5  23       70.39       61.45      2.71 o 
   3   5  23       45.93       44.70      3.45 o 
   4   5  23       51.42       65.19      5.73 o 
   5   5  23       10.45        9.45      4.62 o 
   6   5  23       26.70       36.77      7.86 o 
   0   6  23        6.94        4.14      2.41 o 
   1   6  23       96.64       93.87      4.66 o 
   2   6  23       48.47       43.85      4.48 o 
   3   6  23       58.19       62.92      5.66 o 
   4   6  23       68.64       74.71      5.73 o 
   5   6  23       19.37       17.52      4.97 o 
   6   6  23        7.63        4.21      4.90 o 
   0   7  23      144.80      122.00      6.62 o 
   1   7  23      120.25      110.05      4.51 o 
   2   7  23        2.51        5.26      2.90 o 
   3   7  23        4.23        8.28      3.86 o 
   4   7  23       50.05       54.84      5.86 o 
   5   7  23       11.33       12.55      4.83 o 
   0   8  23       34.97       37.18      4.83 o 
   1   8  23       48.25       52.44      3.92 o 
   2   8  23        3.59        2.72      4.83 o 
   3   8  23       10.55       14.62      4.62 o 
   4   8  23        5.01        0.00      5.24 o 
   5   8  23       34.57       30.83      6.14 o 
   0   9  23        9.97        7.10      5.52 o 
   1   9  23       36.85       30.84      4.21 o 
   2   9  23       20.66       16.08      3.39 o 
   3   9  23        8.19       10.55      4.76 o 
   4   9  23       28.97       26.01      5.66 o 
   0  10  23       55.23       53.81      6.48 o 
   1  10  23       16.26       18.32      3.93 o 
   2  10  23       55.88       74.13      9.17 o 
   0   0  24      452.04      388.96     16.92 o 
   1   0  24       37.06       31.48      2.24 o 
   2   0  24     1008.03      902.28     21.38 o 
   3   0  24      955.14     1037.24     20.06 o 
   4   0  24       58.97       66.02      3.93 o 
   5   0  24       59.11       65.26      5.73 o 
   6   0  24       25.67       34.97      5.52 o 
   7   0  24       24.50       23.38      5.04 o 
   0   1  24       41.09       48.22      2.41 o 
   1   1  24      334.08      360.45     15.24 o 
   2   1  24       55.68       58.66      2.83 o 
   3   1  24      430.24      432.22      9.55 o 
   4   1  24      215.26      229.19      6.34 o 
   5   1  24      155.29      182.91      5.22 o 
   6   1  24        4.10        4.81      3.19 o 
   7   1  24        4.37        9.12      3.59 o 
   0   2  24      163.66      183.91      5.93 o 
   1   2  24      206.91      178.41     17.98 o 
   2   2  24      440.02      393.40     17.34 o 
   3   2  24      343.08      354.88     12.01 o 
   4   2  24      168.12      151.54      4.90 o 
   5   2  24       26.28       22.00      4.41 o 
   6   2  24       17.03       26.14      4.83 o 
   7   2  24        3.79       12.90      5.93 o 
   0   3  24      783.69      746.70     19.08 o 
   1   3  24      207.95      182.14      6.00 o 
   2   3  24      281.48      270.34      7.66 o 
   3   3  24      299.87      272.13      9.94 o 
   4   3  24        4.40        4.69      3.45 o 
   5   3  24        5.73        5.45      4.00 o 
   6   3  24       63.24       74.37      8.55 o 
   7   3  24        5.74       10.00      5.31 o 
   0   4  24     1214.93     1135.16     21.32 o 
   1   4  24       69.50       65.20      4.10 o 
   2   4  24      107.43      102.06      3.07 o 
   3   4  24       60.75       53.05      3.59 o 
   4   4  24       76.60       82.30      5.73 o 
   5   4  24        5.20       12.55      5.04 o 
   6   4  24       12.39       16.07      5.45 o 
   0   5  24      153.99      116.41      4.76 o 
   1   5  24      181.29      199.90     22.39 o 
   2   5  24       25.28       37.95     11.73 o 
   3   5  24       48.89       35.04      4.69 o 
   4   5  24        7.65        6.35      4.90 o 
   5   5  24        2.84        4.35      4.90 o 
   6   5  24       17.35       25.66      5.31 o 
   0   6  24      117.02      124.88      4.62 o 
   1   6  24      308.40      313.97     17.67 o 
   2   6  24       64.64       55.26      7.76 o 
   3   6  24       14.18       11.80      4.07 o 
   4   6  24       27.19       28.76      7.10 o 
   5   6  24       26.27       20.83      5.04 o 
   6   6  24        6.16        4.35      5.38 o 
   0   7  24        5.02        7.86      3.86 o 
   1   7  24        5.92       13.93      3.54 o 
   2   7  24       73.02       72.00      6.80 o 
   3   7  24       26.59       19.80      4.35 o 
   4   7  24       33.26       32.35      5.66 o 
   5   7  24        7.12       13.38      4.69 o 
   0   8  24       43.26       21.04      4.41 o 
   1   8  24       17.22       20.79      4.07 o 
   2   8  24       61.96       65.26      4.86 o 
   3   8  24        3.72        3.17      3.79 o 
   4   8  24        9.65        6.48      4.83 o 
   0   9  24        4.51        2.41      3.79 o 
   1   9  24       38.63       47.41      4.76 o 
   2   9  24        1.07       -3.40      3.40 o 
   3   9  24        3.63        4.41      4.21 o 
   0  10  24        1.80       -3.86      3.86 o 
   1  10  24       13.71       18.14      6.83 o 
   1   0  25       36.64       31.01      3.73 o 
   2   0  25      569.92      555.29     15.48 o 
   3   0  25      343.55      341.62     11.74 o 
   4   0  25      101.30      113.56      4.35 o 
   5   0  25        0.35       -3.72      3.72 o 
   6   0  25        0.34       10.48      4.21 o 
   7   0  25        2.55        3.93      5.38 o 
   0   1  25        4.69        4.24      3.59 o 
   1   1  25      433.97      409.53      7.31 o 
   2   1  25       81.48       72.01      3.97 o 
   3   1  25      482.35      483.86     21.45 o 
   4   1  25       81.58       91.09      2.78 o 
   5   1  25        9.63        9.12      5.00 o 
   6   1  25       27.36       19.15      3.61 o 
   7   1  25        3.45        4.59      7.83 o 
   0   2  25        4.62        8.28      2.76 o 
   1   2  25      186.42      169.56     14.11 o 
   2   2  25      978.04      888.69     45.48 o 
   3   2  25       31.82       35.66      3.38 o 
   4   2  25      110.20       99.56      6.28 o 
   5   2  25       58.11       54.50      5.45 o 
   6   2  25        1.05        2.48      5.04 o 
   7   2  25        4.26        7.79      7.24 o 
   0   3  25       14.80        9.86      2.97 o 
   1   3  25      257.75      234.83      6.83 o 
   2   3  25      131.82      118.51      3.32 o 
   3   3  25       59.76       69.75      3.86 o 
   4   3  25      131.26      149.87      7.11 o 
   5   3  25        9.63        3.59      4.07 o 
   6   3  25       73.55       98.17      7.45 o 
   0   4  25        1.23       -2.69      2.69 o 
   1   4  25      300.12      253.99     22.54 o 
   2   4  25       88.56       83.69      6.55 o 
   3   4  25        8.24       16.14      3.72 o 
   4   4  25        2.99        3.59      3.86 o 
   5   4  25       19.94       20.42      4.90 o 
   6   4  25       13.13       13.17      5.24 o 
   0   5  25        2.03        2.69      2.83 o 
   1   5  25       42.79       43.95      5.66 o 
   2   5  25      139.15      134.79     19.67 o 
   3   5  25       34.48       27.11      4.55 o 
   4   5  25       20.28       31.73      4.97 o 
   5   5  25      145.44      156.15      8.00 o 
   6   5  25        9.43       11.45      5.17 o 
   0   6  25      291.80      260.38      8.70 o 
   1   6  25       60.66       55.35      8.24 o 
   2   6  25       67.05       70.53      4.90 o 
   3   6  25       12.76        8.55      4.21 o 
   4   6  25        0.31        4.55      4.62 o 
   5   6  25       43.09       37.25      5.86 o 
   0   7  25        5.42        8.97      3.93 o 
   1   7  25        5.67        2.44      3.03 o 
   2   7  25       13.87       16.38      3.72 o 
   3   7  25        8.61        2.69      4.07 o 
   4   7  25       15.03       19.24      5.86 o 
   5   7  25       41.89       34.84      5.66 o 
   0   8  25       42.75       42.42      5.52 o 
   1   8  25       63.32       58.77      3.90 o 
   2   8  25        4.12       11.09      3.06 o 
   3   8  25       15.05       18.07      4.35 o 
   4   8  25       26.37       27.52      5.93 o 
   0   9  25        0.71       -1.38      3.59 o 
   1   9  25        3.27        5.54      5.48 o 
   2   9  25        4.34        9.27      3.52 o 
   3   9  25       22.02       27.38      5.38 o 
   0   0  26       59.56       69.88      3.66 o 
   1   0  26       20.13       20.77      2.04 o 
   2   0  26      412.82      408.95     12.64 o 
   3   0  26      192.01      181.29      5.31 o 
   4   0  26       77.84       81.89      6.00 o 
   5   0  26        2.60        8.55      4.14 o 
   6   0  26       67.70       96.65      6.97 o 
   0   1  26       17.84       29.05      2.14 o 
   1   1  26      221.99      232.89     10.42 o 
   2   1  26      343.26      333.01      9.79 o 
   3   1  26       91.85       88.98      3.07 o 
   4   1  26       21.00       22.80      5.93 o 
   5   1  26        2.04        1.49      2.90 o 
   6   1  26        4.67       -1.29      4.69 o 
   0   2  26      419.65      349.58     11.95 o 
   1   2  26      186.86      181.98     12.15 o 
   2   2  26      364.54      344.41     21.47 o 
   3   2  26       82.69       81.27      3.93 o 
   4   2  26       65.69       72.64      5.59 o 
   5   2  26       22.48       19.45      5.31 o 
   6   2  26        8.94        8.42      4.48 o 
   0   3  26       51.55       56.78      3.79 o 
   1   3  26      151.44      140.49      4.97 o 
   2   3  26      185.28      170.37      3.76 o 
   3   3  26       53.07       51.81      5.10 o 
   4   3  26       18.97       29.94      5.10 o 
   5   3  26       64.36       82.92      6.83 o 
   6   3  26        9.46        6.55      5.10 o 
   0   4  26      148.56      156.64      5.11 o 
   1   4  26      153.19      147.66      6.31 o 
   2   4  26      158.09      162.89      9.80 o 
   3   4  26       76.78       83.75      5.80 o 
   4   4  26       57.44       58.91      5.73 o 
   5   4  26       98.59      113.63      7.18 o 
   6   4  26        5.71        4.41      5.66 o 
   0   5  26      481.91      471.71     11.05 o 
   1   5  26      312.68      271.68      6.20 o 
   2   5  26      232.28      218.34      5.83 o 
   3   5  26       35.67       39.11      5.17 o 
   4   5  26       21.74       15.31      4.76 o 
   5   5  26       60.43       71.68      6.83 o 
   0   6  26        9.03        4.90      4.21 o 
   1   6  26       45.08       42.87      3.73 o 
   2   6  26        2.53       11.35      3.69 o 
   3   6  26       61.81       66.92      5.73 o 
   4   6  26       79.15       86.51      6.69 o 
   5   6  26        8.99       24.14      5.38 o 
   0   7  26       50.83       46.63      5.52 o 
   1   7  26       22.20       16.13      3.19 o 
   2   7  26        6.24       13.76      3.03 o 
   3   7  26        8.05       10.69      4.83 o 
   4   7  26       10.32        6.62      4.48 o 
   0   8  26        0.78        0.21      3.72 o 
   1   8  26       22.98       24.78      5.10 o 
   2   8  26       32.39       36.97      3.75 o 
   3   8  26        8.05        2.35      4.97 o 
   0   9  26       12.92       14.83      6.14 o 
   1   9  26       19.98       22.49      4.93 o 
   2   9  26        6.69       18.89      7.17 o 
   1   0  27       23.34       21.42      2.02 o 
   2   0  27      167.43      151.20      5.11 o 
   3   0  27       98.05      100.52      5.86 o 
   4   0  27       94.11      110.11      6.55 o 
   5   0  27        5.94       19.31      4.48 o 
   6   0  27       19.90       24.83      5.66 o 
   0   1  27      143.64      139.59      4.86 o 
   1   1  27      325.11      326.02      9.16 o 
   2   1  27      564.58      539.84     12.11 o 
   3   1  27       40.70       43.95      3.36 o 
   4   1  27       18.19       23.00      5.76 o 
   5   1  27       44.18       47.61      3.93 o 
   6   1  27       18.03       14.86      3.73 o 
   0   2  27      124.34      122.96      4.76 o 
   1   2  27       94.00       91.39      8.56 o 
   2   2  27      300.18      266.25     11.32 o 
   3   2  27       58.88       51.19      5.31 o 
   4   2  27       14.93       14.28      4.48 o 
   5   2  27       78.37       78.03      6.55 o 
   6   2  27        3.51        4.83      4.97 o 
   0   3  27       44.30       43.05      3.24 o 
   1   3  27      216.30      183.45      7.80 o 
   2   3  27        8.18        9.31      2.10 o 
   3   3  27       58.27       46.70      5.17 o 
   4   3  27       85.71       95.90      6.62 o 
   5   3  27       25.61       37.32      5.66 o 
   6   3  27       17.93       21.11      5.73 o 
   0   4  27        0.23        1.24      2.21 o 
   1   4  27       53.95       41.98     12.18 o 
   2   4  27       36.47       31.71      9.24 o 
   3   4  27       12.87       10.48      4.00 o 
   4   4  27      125.34      130.13      7.24 o 
   5   4  27       61.39       86.30      7.38 o 
   0   5  27      156.50      136.01      7.11 o 
   1   5  27        7.80       -0.22      2.71 o 
   2   5  27       80.81       85.40     10.28 o 
   3   5  27        8.49        9.04      4.28 o 
   4   5  27       98.35       94.59      7.24 o 
   5   5  27        0.85       -1.03      4.97 o 
   0   6  27        8.29        4.97      3.59 o 
   1   6  27       12.68        8.07      3.69 o 
   2   6  27       11.75        9.48      2.88 o 
   3   6  27       48.52       47.60      5.66 o 
   4   6  27        9.85       17.24      4.83 o 
   0   7  27      195.52      210.54      8.76 o 
   1   7  27       32.96       20.38      4.10 o 
   2   7  27        1.98        1.37      3.11 o 
   3   7  27       28.53       24.63      5.45 o 
   4   7  27       57.62       66.71      6.69 o 
   0   8  27       19.26       19.80      4.76 o 
   1   8  27       55.06       53.85      4.15 o 
   2   8  27        2.22        6.64     13.90 o 
   3   8  27        3.69        8.07      6.76 o 
   0   9  27        0.01        7.10      4.41 o 
   1   9  27       13.52        7.73      3.37 o 
   0   0  28        1.33        0.21      2.35 o 
   1   0  28      132.23      136.98      3.97 o 
   2   0  28      159.15      148.57      4.76 o 
   3   0  28       53.81       56.22      5.04 o 
   4   0  28       66.11       70.99      5.79 o 
   5   0  28        9.49       12.62      4.41 o 
   6   0  28        4.84        0.97      6.28 o 
   0   1  28       81.00       94.32      5.52 o 
   1   1  28        4.69       11.11      2.96 o 
   2   1  28       66.56       82.04      2.27 o 
   3   1  28       29.98       33.80      5.00 o 
   4   1  28       66.39       75.52      4.32 o 
   5   1  28       31.67       23.89      4.07 o 
   6   1  28       15.12       17.55      3.91 o 
   0   2  28        0.57       -2.55      2.55 o 
   1   2  28      162.25      149.89      4.42 o 
   2   2  28        7.55        8.93      7.31 o 
   3   2  28       44.71       45.39      5.38 o 
   4   2  28       26.15       21.73      5.24 o 
   5   2  28       29.81       35.25      5.59 o 
   6   2  28        0.15       -0.97      4.55 o 
   0   3  28        0.39        3.17      2.55 o 
   1   3  28       55.42       47.05      4.76 o 
   2   3  28       98.44       98.50      4.24 o 
   3   3  28      146.81      142.69      7.25 o 
   4   3  28       45.45       55.67      6.21 o 
   5   3  28        9.29        1.79      4.83 o 
   0   4  28       23.41       23.94      4.35 o 
   1   4  28      124.46      113.65      4.61 o 
   2   4  28       55.40       50.79      4.55 o 
   3   4  28       17.41       18.28      4.21 o 
   4   4  28       49.09       63.81      6.42 o 
   5   4  28        2.16        7.59      5.10 o 
   0   5  28       20.43       21.18      4.76 o 
   1   5  28       21.21       27.24      3.14 o 
   2   5  28       73.95       65.47      4.23 o 
   3   5  28       69.27       69.81      6.07 o 
   4   5  28       82.44       69.75      6.76 o 
   5   5  28       46.82       43.87      8.35 o 
   0   6  28        4.42        2.35      3.86 o 
   1   6  28       15.16        7.82      4.10 o 
   2   6  28       15.54        8.19      3.24 o 
   3   6  28       20.15       31.11      5.10 o 
   4   6  28       14.97       16.90      5.10 o 
   0   7  28        0.12       -2.28      3.59 o 
   1   7  28       34.09       35.15      3.87 o 
   2   7  28       69.63       72.14      4.63 o 
   3   7  28       29.04       29.66      5.59 o 
   0   8  28        0.07        6.41      4.97 o 
   1   8  28       11.12        8.77      3.07 o 
   2   8  28       10.17        7.68      4.72 o 
   1   0  29      204.83      211.47      6.69 o 
   2   0  29       65.14       58.64      5.24 o 
   3   0  29       12.84       10.83      4.97 o 
   4   0  29       32.74       28.70      5.24 o 
   5   0  29       15.87       21.73      4.69 o 
   0   1  29       85.90       88.93      4.02 o 
   1   1  29       72.00       69.71      4.02 o 
   2   1  29       40.19       41.13      2.79 o 
   3   1  29        9.19       10.04      2.95 o 
   4   1  29       68.16       83.89      4.39 o 
   5   1  29        4.63        6.67      3.57 o 
   0   2  29      106.78      109.29      6.28 o 
   1   2  29       26.11       32.46      3.38 o 
   2   2  29        8.40        5.56      2.61 o 
   3   2  29       41.63       39.80      5.52 o 
   4   2  29       78.40      100.93      6.83 o 
   5   2  29        4.54        7.73      4.35 o 
   0   3  29        0.36       -2.28      3.52 o 
   1   3  29       31.75       25.87      4.28 o 
   2   3  29       16.25       21.50      3.17 o 
   3   3  29       12.77       20.07      4.48 o 
   4   3  29      120.01      125.43      7.24 o 
   5   3  29       18.37       32.21      4.97 o 
   0   4  29       57.16       57.74      5.52 o 
   1   4  29        5.61        1.49      2.46 o 
   2   4  29       78.17       70.02     11.49 o 
   3   4  29      102.96      109.42      6.90 o 
   4   4  29       16.69       18.56      5.38 o 
   5   4  29        7.90        6.00      4.55 o 
   0   5  29       66.85       70.16      6.90 o 
   1   5  29        2.05        3.83      3.48 o 
   2   5  29       72.06       72.79      4.44 o 
   3   5  29        3.59       16.83      6.55 o 
   4   5  29       13.09        9.24      5.79 o 
   0   6  29        2.38       -2.97      4.90 o 
   1   6  29       39.58       33.33      3.83 o 
   2   6  29       57.86       54.02     11.31 o 
   3   6  29        8.67        9.93      4.48 o 
   4   6  29       65.12       66.71      7.04 o 
   0   7  29        8.04       10.55      4.83 o 
   1   7  29        1.26        1.69      3.17 o 
   2   7  29        5.72       -0.92      3.62 o 
   3   7  29       14.84       21.59      6.00 o 
   0   8  29        0.74        4.48      4.62 o 
   1   8  29        2.31        2.07      3.87 o 
   0   0  30        2.54       10.42      3.31 o 
   1   0  30        5.37       13.86      5.35 o 
   2   0  30      104.56       95.83      6.07 o 
   3   0  30       94.17       98.73      6.35 o 
   4   0  30        3.93       -1.45      6.28 o 
   5   0  30        2.39       10.35      7.17 o 
   0   1  30        2.65        8.18      2.95 o 
   1   1  30       29.21       25.66      2.13 o 
   2   1  30       15.74       14.05      2.46 o 
   3   1  30      178.49      179.94      5.64 o 
   4   1  30        7.17        3.86      5.07 o 
   5   1  30        8.53       10.15      3.49 o 
   0   2  30       31.54       23.87      4.14 o 
   1   2  30       32.18       25.54      3.04 o 
   2   2  30       61.71       67.40      4.00 o 
   3   2  30       10.30        9.86      4.83 o 
   4   2  30       18.01       12.21      4.69 o 
   5   2  30        4.65       -0.97      4.69 o 
   0   3  30        2.45        4.14      3.86 o 
   1   3  30       27.54       20.83      4.48 o 
   2   3  30       46.05       48.75      9.73 o 
   3   3  30        4.10        0.41      5.38 o 
   4   3  30       32.81       40.22      6.55 o 
   5   3  30       30.07       25.73      6.35 o 
   0   4  30       43.67       48.01      6.28 o 
   1   4  30       25.34       23.62      4.04 o 
   2   4  30       13.53       17.86      3.10 o 
   3   4  30       31.66       28.35      5.31 o 
   4   4  30        6.87        5.73      4.48 o 
   0   5  30        0.71        2.14      4.00 o 
   1   5  30       45.38       47.67      3.85 o 
   2   5  30       10.05       10.59      3.72 o 
   3   5  30       15.24       13.17      4.62 o 
   4   5  30       45.66       54.15      6.90 o 
   0   6  30        0.53       -4.69      5.24 o 
   1   6  30       13.45       14.01      5.45 o 
   2   6  30       21.20       15.78      3.51 o 
   3   6  30        7.61       -0.14      6.62 o 
   0   7  30        5.73       12.28      6.62 o 
   1   7  30       15.94       16.16      3.12 o 
   2   7  30       14.95       20.60      7.73 o 
   1   0  31       51.27       47.43      4.26 o 
   2   0  31        4.00       18.28      6.55 o 
   3   0  31        0.02        5.72      3.72 o 
   4   0  31        2.10        5.45      3.72 o 
   5   0  31        3.67       -5.04      5.04 o 
   0   1  31       47.19       40.62      3.93 o 
   1   1  31       23.71       25.84      2.16 o 
   2   1  31       26.42       21.36      2.52 o 
   3   1  31       12.74       13.12      5.93 o 
   4   1  31       11.31       10.12      4.03 o 
   5   1  31       21.00       22.73      3.89 o 
   0   2  31       37.43       36.08      4.62 o 
   1   2  31       49.45       41.89      4.06 o 
   2   2  31       10.85        4.67      8.86 o 
   3   2  31       73.82       84.30      6.42 o 
   4   2  31       29.65       37.94      8.21 o 
   0   3  31       49.15       63.26      5.66 o 
   1   3  31        2.16        0.21      3.10 o 
   2   3  31       38.59       41.99      3.75 o 
   3   3  31        7.86       19.04      5.17 o 
   4   3  31        2.77       -0.69      5.17 o 
   0   4  31      125.86      104.94      7.11 o 
   1   4  31       13.32       10.86      4.90 o 
   2   4  31       51.55       42.75      3.97 o 
   3   4  31      132.55      147.58      8.00 o 
   4   4  31        0.15       -1.10      3.93 o 
   0   5  31      128.33      113.57      7.18 o 
   1   5  31       42.52       49.81      5.93 o 
   2   5  31       22.78       25.71      5.41 o 
   3   5  31        2.55       -1.59      4.00 o 
   0   6  31        0.21       -0.76      4.69 o 
   1   6  31        1.30        0.41      2.58 o 
   2   6  31       12.12       13.23      3.64 o 
   0   7  31       19.54       28.70      5.10 o 
   0   0  32       15.69       21.38      4.28 o 
   1   0  32        4.63        3.42      2.72 o 
   2   0  32       37.02       25.94      4.62 o 
   3   0  32       33.56       35.39      5.04 o 
   4   0  32        3.50        1.86      4.76 o 
   0   1  32       58.50       60.09      5.55 o 
   1   1  32       11.16       12.12      2.14 o 
   2   1  32        2.58        8.18      3.55 o 
   3   1  32       11.50        7.13      3.07 o 
   4   1  32        1.90       -1.88      2.96 o 
   0   2  32        4.84        4.48      4.07 o 
   1   2  32       16.21       19.22      6.52 o 
   2   2  32       21.52       16.05      3.07 o 
   3   2  32        0.10        1.45      4.48 o 
   4   2  32        5.94       16.14      4.97 o 
   0   3  32       82.31       86.65      6.42 o 
   1   3  32       35.76       38.36      3.80 o 
   2   3  32       89.39       93.87      6.00 o 
   3   3  32       54.15       62.91      6.35 o 
   4   3  32        4.07        4.00      4.69 o 
   0   4  32        6.84       16.28      4.83 o 
   1   4  32       50.11       44.18      5.31 o 
   2   4  32        6.43        9.86      3.41 o 
   3   4  32       41.87       48.22      6.35 o 
   0   5  32        0.88       -4.35      4.35 o 
   1   5  32        4.53        4.06      2.92 o 
   2   5  32       66.68       67.40      4.97 o 
   0   6  32        5.25        1.59      5.45 o 
   1   6  32        7.23        9.56      3.01 o 
   1   0  33        0.06        5.33      3.23 o 
   2   0  33       32.17       34.70      4.90 o 
   3   0  33       25.07       26.07      5.04 o 
   4   0  33       48.77       53.53      6.83 o 
   0   1  33       32.10       36.93      3.58 o 
   1   1  33       23.27       29.75      2.53 o 
   2   1  33        3.80        7.60      2.37 o 
   3   1  33        4.35        7.23      3.40 o 
   4   1  33       26.99       41.60      4.49 o 
   0   2  33       74.52       71.47      6.42 o 
   1   2  33       40.39       35.22      6.79 o 
   2   2  33       10.82       12.95      3.76 o 
   3   2  33        7.41       12.97      7.59 o 
   0   3  33       28.47       22.35      5.24 o 
   1   3  33       94.01       77.73      4.58 o 
   2   3  33       58.59       51.04      4.15 o 
   3   3  33       12.80       15.45      4.76 o 
   0   4  33        3.63        6.28      4.69 o 
   1   4  33       15.37       18.44      3.38 o 
   2   4  33       78.66       78.61      5.11 o 
   0   5  33        0.02        0.69      4.14 o 
   1   5  33       16.13       17.02      6.52 o 
   0   0  34       71.58       79.06      6.28 o 
   1   0  34       61.51       67.18      4.36 o 
   2   0  34        2.86       -0.48      4.28 o 
   3   0  34       24.81       13.73      5.04 o 
   0   1  34       18.03       24.28      3.74 o 
   1   1  34       49.31       51.80      2.91 o 
   2   1  34       11.76       13.00      2.57 o 
   3   1  34       42.57       52.28      5.12 o 
   0   2  34       21.01       18.56      4.76 o 
   1   2  34       23.84       28.23      3.75 o 
   2   2  34       24.80       24.84      3.58 o 
   3   2  34       29.46       28.90      5.79 o 
   0   3  34       10.84        5.04      4.69 o 
   1   3  34       12.07       11.28      3.15 o 
   2   3  34       21.68       22.17      3.71 o 
   0   4  34        1.38        0.34      4.97 o 
   1   4  34       20.91       20.36      8.07 o 
   1   0  35       13.00       13.51      3.38 o 
   2   0  35        5.05       10.42      4.62 o 
   0   1  35       50.20       52.87      4.22 o 
   1   1  35       27.05       31.64      2.70 o 
   2   1  35       28.41       26.86      3.15 o 
   0   2  35        0.88        0.48      4.00 o 
   1   2  35       23.95       18.12      3.52 o 
   2   2  35       22.66       21.87      6.93 o 
   0   3  35       14.70       14.35      4.69 o 
   1   3  35       13.69       17.58      8.59 o 
   0   0  36       20.36       26.56      5.45 o 
   0   1  36        2.16       -1.80      3.31 o 
                                                 
